# Supplementary material for: Proteomic dissection of the rice-Fusarium fujikuroi interaction and the correlation between the proteome and transcriptome under disease stress
Source: BMC Genomics. 2019 Jan 28;20:91. doi: 10.1186/s12864-019-5435-5 (PMC6350333; doi:10.1186/s12864-019-5435-5)
Supplement: Supplementary file 1 — The total proteins and DEPs of 93-11 and Nipponbare. (XLSX 9906 kb) [file 12864_2019_5435_MOESM1_ESM.xlsx]

## Sheet: TotalProteinsOf93-11
Accession	Gene_Symbol	Gene_ID	Description	Score	Coverage	Proteins	Unique Peptides	Peptides	PSMs	93-11ck1	93-11ck1 Count	93-11ck1 Variability [%]	93-11ck2	93-11ck2 Count	93-11ck2 Variability [%]	93-11ck3	93-11ck3 Count	93-11ck3 Variability [%]	93-11e1	93-11e1 Count	93-11e1 Variability [%]	93-11e2	93-11e2 Count	93-11e2 Variability [%]	93-11e3	93-11e3 Count	93-11e3 Variability [%]	AAs	MW [kDa]	calc. pI	93-11ck.Average	93-11e.Average	93-11e-vs-93-11ck.FC	93-11ck-vs-93-11e.FC	93-11ck-vs-93-11e.Pvalue
NP_039391.1	rbcL	3131463	ribulose-1,5-bisphosphate carboxylase/oxygenase large subunit (plastid) [Oryza sativa Japonica Group]	4253.53	54.72	1	28	28	1154	1.26616	815	10.8435	1.15668	815	9.2351	1.08673	815	10.2884	0.777733	815	14.4758	0.861059	815	10.8952	0.905523	815	10.298	477	52.8475	6.68311	1.16986	0.848105	0.724965	1.37938	0.00745266
XP_015629843.1	LOC4333062	4333062	PREDICTED: sucrose synthase 1 [Oryza sativa Japonica Group]	977.228	47.18	2	27	33	222	0.901415	114	9.31261	0.962292	114	6.43379	0.987361	114	5.79281	1.06428	114	6.65879	1.10862	114	7.80605	0.989877	114	5.39044	816	92.8491	6.37939	0.950356	1.05426	1.10933	0.901445	0.0731686
XP_015625120.1	LOC4330034	4330034	PREDICTED: phenylalanine ammonia-lyase [Oryza sativa Japonica Group]	907.017	64.19	1	26	38	204	0.949429	76	7.30689	0.915401	76	7.67248	0.898131	76	7.56794	1.04038	76	4.35273	1.0885	76	6.21857	1.12731	76	4.73552	701	75.4509	6.49365	0.920987	1.0854	1.17852	0.848524	0.00496332
NP_039390.1	atpB	3131462	ATP synthase CF1 beta subunit (plastid) [Oryza sativa Japonica Group]	882.204	67.87	1	23	24	221	1.17151	159	11.8102	1.10695	159	9.84068	1.03952	159	8.97366	0.890163	159	13.7899	0.916125	159	10.1236	0.956755	159	10.3103	498	53.9802	5.61768	1.10599	0.921015	0.832749	1.20084	0.0123804
XP_015616495.1	LOC4351208	4351208	PREDICTED: heat shock cognate 70 kDa protein 2 [Oryza sativa Japonica Group]	847.491	57.47	1	5	35	212	0.972201	16	6.3934	0.994295	16	8.29251	1.0207	16	8.35737	1.00756	16	3.29832	1.00222	16	5.33758	1.00076	16	2.63455	649	71.1402	5.21143	0.995732	1.00351	1.00781	0.992249	0.612269
XP_015614129.1	LOC4348450	4348450	PREDICTED: acetyl-CoA carboxylase 1 [Oryza sativa Japonica Group]	800.385	44.99	1	77	84	198	1.02645	112	9.33101	0.960491	112	6.28815	1.11713	112	10.8989	0.945235	112	6.7802	0.984944	112	8.02424	0.975828	112	8.0453	2267	252.65	6.40479	1.03469	0.968669	0.936193	1.06816	0.23252
XP_015619408.1	LOC4352014	4352014	PREDICTED: ribulose bisphosphate carboxylase small chain A, chloroplastic [Oryza sativa Japonica Group]	785.224	65.14	4	16	16	208	1.27631	105	8.06058	1.15348	105	6.27231	1.26375	105	7.01588	0.71724	105	9.56424	0.784954	105	8.17809	0.865616	105	5.44392	175	19.618	8.85107	1.23118	0.78927	0.641069	1.55989	0.00159104
XP_015619819.1	LOC4352832	4352832	PREDICTED: 5-methyltetrahydropteroyltriglutamate--homocysteine methyltransferase 1 [Oryza sativa Japonica Group]	771.8	42.43	1	8	33	179	0.953131	17	7.59588	0.883243	17	2.61118	0.915157	17	8.02955	1.06675	17	3.54184	1.0661	17	5.42978	1.08602	17	2.57582	766	84.5315	6.30322	0.917177	1.07296	1.16985	0.854814	0.00183673
XP_015619851.1	LOC4352833	4352833	PREDICTED: 5-methyltetrahydropteroyltriglutamate--homocysteine methyltransferase 2 [Oryza sativa Japonica Group]	770.363	41.64	1	7	32	179	0.950389	16	10.3105	0.975715	16	4.84254	0.978314	16	3.42099	1.04117	16	4.89716	1.051	16	5.61328	1.02724	16	5.50297	766	84.6124	6.30322	0.968139	1.0398	1.07402	0.931078	0.00312643
XP_015642765.1	LOC4339910	4339910	PREDICTED: ruBisCO large subunit-binding protein subunit beta, chloroplastic [Oryza sativa Japonica Group]	770.253	61.23	1	27	36	189	1.1643	74	9.7541	1.18216	74	8.9458	1.06747	74	7.65234	0.860713	74	9.801	0.846427	74	9.82001	0.899492	74	7.94357	601	64.0459	5.66846	1.13798	0.868877	0.763528	1.30971	0.00231252
XP_015639213.1	LOC4338322	4338322	PREDICTED: acetyl-CoA carboxylase 2 [Oryza sativa Japonica Group]	729.006	43.02	1	74	80	180	1.05143	119	8.74246	1.06751	119	7.41497	1.02608	119	6.33285	0.930197	119	6.67158	0.975998	119	5.53806	0.957338	119	7.61134	2327	257.553	6.41748	1.04834	0.954511	0.910498	1.0983	0.0063971
XP_015650053.1	LOC4344702	4344702	PREDICTED: flavone 3'-O-methyltransferase 1 [Oryza sativa Japonica Group]	684.146	63.32	1	17	17	160	0.935759	89	8.07335	0.931376	89	9.26757	0.986517	89	9.04177	0.995396	89	7.76584	1.06192	89	5.15148	1.08685	89	7.31583	368	39.7238	5.65576	0.951217	1.04805	1.1018	0.907603	0.0408622
XP_015629735.1	LOC4331810	4331810	PREDICTED: elongation factor 1-alpha [Oryza sativa Japonica Group]	683.273	51.9	1	18	18	170	1.05998	100	5.87423	1.0349	100	5.32999	1.02693	100	6.12311	0.956277	100	5.48125	0.987738	100	5.48193	0.949168	100	6.89805	447	49.2617	9.05615	1.0406	0.964394	0.926764	1.07902	0.00790912
XP_015616897.1	LOC4351224	4351224	PREDICTED: ribulose bisphosphate carboxylase/oxygenase activase, chloroplastic [Oryza sativa Japonica Group]	674.818	56.44	1	20	21	174	1.29918	110	10.5692	1.15123	110	6.77345	0.963267	110	6.85226	0.816645	110	9.03502	0.877535	110	7.77238	0.925229	110	7.43929	466	51.4214	5.61768	1.13789	0.873136	0.767328	1.30322	0.0605717
XP_015616901.1	LOC4349546	4349546	PREDICTED: clathrin heavy chain 1 [Oryza sativa Japonica Group]	671.346	41.33	2	60	60	157	0.965029	112	8.05995	0.968279	112	6.96031	0.982111	112	6.7747	1.0248	112	7.44022	1.02762	112	7.02911	1.03011	112	7.26735	1708	193.223	5.38916	0.971806	1.02751	1.05732	0.945786	0.000518917
XP_015614256.1	LOC4348176	4348176	PREDICTED: enolase [Oryza sativa Japonica Group]	661.808	64.17	1	10	25	147	1.02728	20	3.79496	0.969536	20	5.26825	1.01276	20	7.52665	1.04402	20	3.23126	0.922029	20	4.72255	1.03641	20	3.40311	480	51.5503	5.98584	1.00319	1.00082	0.997636	1.00237	0.958761
XP_015639410.1	LOC4339204	4339204	PREDICTED: phosphoglycerate kinase, chloroplastic [Oryza sativa Japonica Group]	657.984	57.64	2	21	27	162	1.17139	83	10.0353	1.09997	83	5.93916	1.06871	83	7.28365	0.86724	83	8.36871	0.878656	83	6.55702	0.933702	83	8.25071	484	50.1066	6.72705	1.11336	0.893199	0.802255	1.24649	0.00387166
XP_015630538.1	LOC4332413	4332413	PREDICTED: heat shock cognate 70 kDa protein 2 [Oryza sativa Japonica Group]	652.957	50.62	1	9	31	169	0.98861	25	4.70236	0.938909	25	5.02628	1.00706	25	5.04971	1.03466	25	6.10119	0.983624	25	2.43379	1.02817	25	5.72158	650	71.0559	5.21143	0.978193	1.01548	1.03812	0.963277	0.223511
XP_015613529.1	LOC4326996	4326996	PREDICTED: S-adenosylmethionine synthase 2 [Oryza sativa Japonica Group]	621.426	71.07	2	6	20	135	0.90468	12	7.97143	0.89239	12	5.20651	1.13029	12	8.18859	1.04981	12	2.54793	1.02478	12	6.10355	1.03297	12	2.67428	394	42.8736	6.04932	0.975787	1.03585	1.06156	0.942012	0.482545
XP_015639252.1	LOC4338737	4338737	PREDICTED: fructose-bisphosphate aldolase cytoplasmic isozyme [Oryza sativa Japonica Group]	620.839	61.17	2	11	24	153	0.996798	28	6.95755	0.938782	28	4.28824	0.980979	28	4.85242	1.07252	28	5.99237	0.985133	28	5.48956	1.02708	28	3.9871	358	38.8391	7.32764	0.972187	1.02824	1.05766	0.945484	0.140938
XP_015638780.1	LOC4337733	4337733	PREDICTED: S-adenosylmethionine synthase 1 [Oryza sativa Japonica Group]	620.68	58.33	2	2	17	130	0.966473	6	6.92437	0.853549	6	6.56125	0.925722	6	0.714278	1.06613	6	4.80186	1.10911	6	1.6963	1.15406	6	4.77079	396	43.1929	6.13818	0.915248	1.10977	1.21253	0.824719	0.00951341
XP_015611110.1	LOC4347402	4347402	PREDICTED: heat shock protein 81-2 [Oryza sativa Japonica Group]	610.75	49.64	1	2	38	158	1.037	2	2.9284	0.939624	2	6.78416	0.949817	2	3.11868	1.0269	2	2.07841	1.06131	2	7.2896	1.00222	2	0.972483	699	80.1497	5.05908	0.975481	1.03014	1.05604	0.946938	0.196776
XP_015635425.1	LOC4337257	4337257	PREDICTED: plasma membrane ATPase [Oryza sativa Japonica Group]	590.328	42.69	2	21	39	154	0.982941	45	13.6754	0.946342	45	13.0515	0.95668	45	9.45776	0.973498	45	9.19577	1.01068	45	9.50354	1.11394	45	9.91915	951	104.752	6.78564	0.961988	1.03271	1.07351	0.93152	0.178547
XP_015649678.1	LOC4345951	4345951	PREDICTED: heat shock protein 81-1 [Oryza sativa Japonica Group]	578.922	48.64	1	5	37	149	0.976266	7	7.23414	0.940766	7	9.31435	0.979135	7	4.2903	1.03325	7	2.27457	0.996511	7	4.97809	1.07194	7	2.78142	699	80.1438	5.07178	0.965389	1.0339	1.07097	0.933733	0.0520582
XP_015618966.1	LOC4327388	4327388	PREDICTED: probable mediator of RNA polymerase II transcription subunit 37c [Oryza sativa Japonica Group]	566.512	53.7	1	3	32	147	0.0431173	4	5.73708e+06	1.00316	4	13.061	1.11034	4	14.8374	1.08673	4	10.1443	1.12495	4	9.88027	1.16059	4	13.4999	648	70.907	5.21143	0.718872	1.12409	1.56369	0.639513	0.299158
XP_015614349.1	LOC4325163	4325163	PREDICTED: S-adenosylmethionine synthase 3 [Oryza sativa Japonica Group]	560.688	53.03	2	1	14	116	0.964938	1		0.925926	1		0.99144	1		1.02493	1		1.07783	1		1.03273	1		396	43.2827	5.41455	0.960768	1.04516	1.08784	0.919253	0.0285181
XP_015620475.1	LOC4351976	4351976	PREDICTED: ruBisCO large subunit-binding protein subunit alpha, chloroplastic [Oryza sativa Japonica Group]	558.141	67.65	1	27	34	131	1.23509	33	8.26738	1.22041	33	7.12163	1.06974	33	4.37655	0.836387	33	7.01631	0.808258	33	7.62393	0.879886	33	7.70446	578	61.0926	5.21143	1.17508	0.84151	0.71613	1.39639	0.00419915
XP_015640166.1	LOC4339012	4339012	PREDICTED: probable mediator of RNA polymerase II transcription subunit 37c [Oryza sativa Japonica Group]	556.115	54.64	1	4	34	144	0.98251	3	1.23362	1.07136	3	10.8499	1.1342	3	3.17886	0.976714	3	1.47896	0.910982	3	13.4451	1.02137	3	9.94519	646	70.7909	5.21143	1.06269	0.969689	0.912486	1.09591	0.162784
XP_015643207.1	LOC4340025	4340025	PREDICTED: transketolase, chloroplastic [Oryza sativa Japonica Group]	545.878	41.32	2	22	22	131	1.16066	92	9.48342	1.08069	92	9.34436	1.0375	92	6.01601	0.880214	92	7.46092	0.881357	92	7.93096	0.959752	92	8.87021	743	79.9784	6.58057	1.09295	0.907107	0.829963	1.20487	0.0141309
XP_015635988.1	LOC4336044	4336044	PREDICTED: glyceraldehyde-3-phosphate dehydrogenase A, chloroplastic [Oryza sativa Japonica Group]	534.905	51.49	1	14	17	131	1.22349	38	8.46514	1.11192	38	7.54482	1.06059	38	6.13539	0.857925	38	6.34755	0.873211	38	7.88926	0.913944	38	8.97396	402	42.6891	7.72314	1.132	0.881693	0.778881	1.28389	0.00794865
XP_015630808.1	LOC4331495	4331495	PREDICTED: glyceraldehyde-3-phosphate dehydrogenase B, chloroplastic [Oryza sativa Japonica Group]	534.894	48.2	1	16	19	132	1.20218	51	10.2006	1.12294	51	6.00836	1.04942	51	6.44287	0.862387	51	4.26091	0.891273	51	9.56805	0.912105	51	7.07695	444	47.0813	6.68311	1.12485	0.888588	0.789965	1.26588	0.00702556
XP_015627061.1	LOC9270837	9270837	PREDICTED: elongation factor Tu, chloroplastic [Oryza sativa Japonica Group]	529.196	54.6	1	18	19	131	1.13246	85	14.9487	1.07798	85	16.5683	1.05118	85	10.4777	0.821086	85	16.2623	0.889636	85	13.7067	0.930907	85	13.0259	467	50.3818	6.63916	1.08721	0.880543	0.809912	1.2347	0.00664974
XP_015631367.1	LOC4334598	4334598	PREDICTED: heat shock cognate 70 kDa protein 2 [Oryza sativa Japonica Group]	528.915	52.23	1	3	31	135	1.06381	3	13.1204	1.09763	3	4.03299	0.988382	3	6.6424	0.90728	3	8.92249	1.04927	3	13.6183	0.917815	3	3.08815	649	71.2672	5.21143	1.04994	0.958121	0.912548	1.09583	0.176041
XP_015640019.1	LOC4339546	4339546	PREDICTED: ATP synthase subunit beta, mitochondrial [Oryza sativa Japonica Group]	514.996	66.49	1	3	23	123	1.00895	7	8.67803	1.04859	7	10.3192	1.00774	7	5.35597	1.02527	7	8.45063	1.06855	7	8.70849	0.991757	7	7.1223	552	58.8978	6.3667	1.02176	1.02852	1.00662	0.993426	0.807396
XP_015643657.1	LOC4341516	4341516	PREDICTED: glycine dehydrogenase (decarboxylating), mitochondrial [Oryza sativa Japonica Group]	514.936	40.35	1	4	30	120	1.06976	14	8.67482	1.08149	14	2.41464	1.0333	14	7.70597	0.924825	14	6.34805	0.929579	14	10.296	0.994981	14	4.74999	1031	111.401	6.81494	1.06151	0.949795	0.894755	1.11762	0.0141998
XP_015643315.1	LOC4341810	4341810	PREDICTED: tubulin beta-3 chain [Oryza sativa Japonica Group]	508.908	72.87	1	4	23	127	0.878929	22	9.02278	0.942617	22	4.37984	0.981206	22	7.00211	1.03005	22	6.82456	1.1248	22	7.78427	1.04575	22	6.12438	446	50.0888	4.83057	0.934251	1.06687	1.14195	0.875695	0.0338184
XP_015620979.1	LOC4324151	4324151	PREDICTED: ATP synthase subunit beta, mitochondrial-like [Oryza sativa Japonica Group]	498.841	63.91	1	2	22	118	0.0288223	2	5.61802e+07	0.0291575	2	6.70769e+07	1.27794	2	31.0175	1.23794	2	21.6773	1.27531	2	23.6625	1.17061	2	33.8127	557	59.426	6.55127	0.445307	1.22795	2.75754	0.362642	0.134076
XP_015630316.1	LOC4333919	4333919	PREDICTED: actin-1 [Oryza sativa Japonica Group]	492.803	53.85	1	3	15	123	0.96027	12	3.1703	0.950572	12	3.45433	0.950277	12	7.55347	1.05309	12	7.66324	1.08097	12	2.70132	1.02258	12	7.77669	377	41.7859	5.49072	0.953707	1.05221	1.10329	0.906383	0.00458112
XP_015613492.1	LOC4325932	4325932	PREDICTED: glycine dehydrogenase (decarboxylating), mitochondrial [Oryza sativa Japonica Group]	491.517	41.14	1	5	31	114	1.02616	9	9.97668	1.00888	9	8.10817	0.926951	9	7.88676	0.961102	9	3.66535	1.00841	9	4.89668	1.01192	9	5.82679	1033	111.356	6.97607	0.98733	0.99381	1.00656	0.993479	0.86098
NP_039380.1	atpA	3131390	ATP synthase CF1 alpha subunit (plastid) [Oryza sativa Japonica Group]	490.61	48.52	2	18	20	124	1.22966	90	8.2978	1.13478	90	7.11149	1.04287	90	6.16536	0.818046	90	8.08999	0.881245	90	7.39232	0.934012	90	8.18849	507	55.6305	6.25244	1.13577	0.877768	0.772839	1.29393	0.0153064
XP_015635626.1	LOC4336216	4336216	PREDICTED: glyceraldehyde-3-phosphate dehydrogenase 2, cytosolic [Oryza sativa Japonica Group]	486.052	52.23	1	5	16	128	1.00785	20	9.87371	1.0002	20	7.40399	0.968561	20	4.55835	1.05439	20	4.24663	0.992376	20	6.6498	1.00891	20	4.07565	337	36.7499	6.81494	0.992206	1.01856	1.02656	0.97413	0.299008
XP_015613809.1	LOC4325027	4325027	PREDICTED: fructose-bisphosphate aldolase cytoplasmic isozyme-like [Oryza sativa Japonica Group]	476.05	66.48	1	9	23	122	1.02691	15	8.05534	1.03914	15	12.9167	1.03954	15	3.32701	1.0005	15	12.8152	0.881681	15	7.49342	1.0337	15	4.991	358	38.7992	8.1626	1.0352	0.971961	0.938913	1.06506	0.244027
XP_015618593.1	LOC4324479	4324479	PREDICTED: oxygen-evolving enhancer protein 1, chloroplastic [Oryza sativa Japonica Group]	474.631	58.56	1	18	18	110	1.21927	61	9.92695	1.1582	61	7.3432	1.01343	61	5.23051	0.814347	61	8.9905	0.918374	61	8.01708	0.913702	61	8.23487	333	34.8397	6.31592	1.1303	0.882141	0.780448	1.28132	0.02372
XP_015625860.1	LOC4328435	4328435	PREDICTED: phosphoglycerate kinase, cytosolic [Oryza sativa Japonica Group]	473.889	75.37	1	14	29	117	1.0075	21	4.46703	0.953119	21	3.96145	0.928222	21	3.11242	1.09036	21	3.77394	0.936177	21	4.15374	1.09821	21	3.66669	402	42.0815	5.85889	0.962948	1.04158	1.08166	0.924505	0.244702
XP_015617314.1	LOC4350002	4350002	PREDICTED: protein disulfide isomerase-like 1-1 [Oryza sativa Japonica Group]	460.719	58.98	1	31	32	115	0.979528	72	6.10139	1.02242	72	4.91388	0.994809	72	5.82818	1.0187	72	4.04173	1.01595	72	4.33453	0.992786	72	4.46537	512	56.8191	5.12256	0.998921	1.00914	1.01023	0.989869	0.533011
XP_015617195.1	LOC4349863	4349863	PREDICTED: actin-7 [Oryza sativa Japonica Group]	460.592	49.6	1	1	14	114	0.818969	6	12.0018	0.941948	6	5.10847	0.8544	6	11.5986	1.1541	6	10.1253	1.09635	6	7.39003	1.12807	6	3.36009	377	41.5959	5.49072	0.871772	1.12617	1.29182	0.774101	0.00318582
XP_015616895.1	LOC4349897	4349897	PREDICTED: fructose-bisphosphate aldolase, chloroplastic [Oryza sativa Japonica Group]	458.044	48.71	1	17	17	116	1.15944	91	10.3719	1.1091	91	8.35025	1.03532	91	6.40579	0.89368	91	7.7407	0.874833	91	9.39173	0.944544	91	8.95532	388	41.9795	6.80029	1.10129	0.904352	0.821178	1.21776	0.00909428
XP_015620877.1	LOC4326917	4326917	PREDICTED: tubulin beta-1 chain [Oryza sativa Japonica Group]	447.246	65.1	1	1	21	111	0.837319	7	10.8197	0.949599	7	5.40188	0.942711	7	2.33127	1.12173	7	2.11746	1.12605	7	3.95497	0.990564	7	4.17772	447	50.2528	4.83057	0.909876	1.07945	1.18637	0.842908	0.0418319
XP_015649724.1	LOC4327550	4327550	PREDICTED: tubulin beta-4 chain [Oryza sativa Japonica Group]	442.023	60.12	1	1	21	109	0.943231	6	8.46914	0.990407	6	5.60645	0.930435	6	1.85723	1.06678	6	6.71979	1.10672	6	1.17794	1.02039	6	2.38014	484	54.2428	5.05908	0.954691	1.06463	1.11515	0.896737	0.0236277
XP_015625235.1	LOC4329493	4329493	PREDICTED: elongation factor 2 [Oryza sativa Japonica Group]	438.678	35.71	1	2	29	113	1.03137	5	1.74199	1.07182	5	1.70186	1.0108	5	2.22212	0.978599	5	6.01007	0.955588	5	3.43588	0.935522	5	5.02314	843	93.9605	6.16357	1.038	0.95657	0.921553	1.08512	0.0202679
XP_015650262.1	LOC4344497	4344497	PREDICTED: fructokinase-2 [Oryza sativa Japonica Group]	437.42	56.55	1	16	16	107	0.936767	82	7.77321	0.933279	82	6.67868	1.00855	82	8.4355	1.06501	82	6.27589	1.06308	82	7.33559	1.02863	82	6.19789	336	35.494	5.17334	0.959533	1.05224	1.09662	0.911896	0.0271613
XP_015625382.1	LOC4329892	4329892	PREDICTED: glyceraldehyde-3-phosphate dehydrogenase 3, cytosolic [Oryza sativa Japonica Group]	436.728	59.35	1	6	17	113	1.07345	13	8.20815	0.84788	13	3.40089	0.87086	13	11.9777	1.12456	13	2.40078	0.880914	13	7.74753	1.23606	13	7.03911	337	36.5449	7.88428	0.930729	1.08051	1.16093	0.861378	0.303637
XP_015631085.1	LOC4334309	4334309	PREDICTED: tubulin beta-7 chain [Oryza sativa Japonica Group]	436.32	70.5	1	4	22	106	0.923577	5	6.89305	0.898153	5	8.22093	0.991554	5	1.46869	1.03745	5	0.583761	1.03	5	2.85458	1.04468	5	4.40389	444	49.7897	4.86865	0.937762	1.03738	1.10623	0.903972	0.0241752
XP_015650130.1	LOC4344564	4344564	PREDICTED: glyceraldehyde-3-phosphate dehydrogenase 1, cytosolic [Oryza sativa Japonica Group]	434.198	43.03	1	5	13	113	0.974241	16	7.13959	0.959457	16	5.69374	1.04344	16	5.38884	1.03475	16	8.17304	0.954635	16	5.68494	1.00348	16	5.74966	337	36.3898	7.10791	0.992378	0.997619	1.00528	0.994746	0.887677
XP_015635530.1	LOC4335702	4335702	PREDICTED: chaperone protein ClpC1, chloroplastic [Oryza sativa Japonica Group]	432.584	47.82	4	12	39	109	1.12238	22	16.1921	1.15243	22	3.63869	1.00516	22	13.8891	0.948873	22	10.5433	0.869766	22	7.7241	0.983971	22	6.6768	918	101.739	6.50732	1.09332	0.934203	0.854462	1.17033	0.0472981
XP_015635594.1	LOC4334959	4334959	PREDICTED: elongation factor 2 [Oryza sativa Japonica Group]	426.152	34.88	1	1	28	109	1.09794	1		1.06418	1		1.0588	1		0.958927	1		0.898246	1		0.954162	1		843	93.9126	6.16357	1.07364	0.937112	0.872835	1.14569	0.00404606
XP_015635507.1	LOC9271676	9271676	PREDICTED: phenylalanine ammonia-lyase-like [Oryza sativa Japonica Group]	422.502	47.52	1	17	31	107	0.741935	26	14.0454	0.762526	26	13.664	0.546807	26	17.4173	1.22178	26	7.57573	1.44084	26	10.4044	1.25549	26	5.45963	707	75.9911	6.41748	0.683756	1.30604	1.91009	0.523535	0.00300589
XP_015621337.1	LOC4325777	4325777	PREDICTED: ATP-citrate synthase beta chain protein 1 [Oryza sativa Japonica Group]	419.271	57.24	1	27	27	107	0.963516	74	7.17912	0.950186	74	6.18488	1.0914	74	7.34667	0.994429	74	5.1706	0.980482	74	5.64171	1.0402	74	4.6972	608	66.028	7.6792	1.0017	1.00504	1.00333	0.996683	0.948487
XP_015631440.1	LOC4334169	4334169	PREDICTED: UDP-glucose 6-dehydrogenase 3 [Oryza sativa Japonica Group]	416.541	67.92	1	4	25	102	0.961153	4	1.80202	0.905425	4	2.54921	1.05378	4	2.39586	1.03962	4	6.39919	1.00316	4	6.37477	1.00813	4	6.86887	480	52.8651	6.12549	0.973454	1.01697	1.0447	0.957209	0.385873
XP_015632611.1	LOC4332253	4332253	PREDICTED: enolase-like [Oryza sativa Japonica Group]	415.817	53.48	1	3	19	95	0.889336	4	0.568148	0.958774	4	5.32583	0.992138	4	0.667708	1.06355	4	2.26199	1.06005	4	3.47069	1.01996	4	3.01629	445	47.9424	5.46533	0.946749	1.04785	1.10679	0.903513	0.0387271
XP_015620084.1	LOC4351828	4351828	PREDICTED: chaperone protein ClpC2, chloroplastic [Oryza sativa Japonica Group]	415.666	46.68	4	11	38	107	1.13915	21	9.33656	1.09794	21	8.45738	1.00808	21	5.88814	0.92585	21	7.1435	0.891033	21	8.88994	0.986953	21	6.80591	919	101.954	7.06396	1.08172	0.934612	0.864003	1.1574	0.0369827
XP_015621552.1	LOC9269066	9269066	PREDICTED: actin-97 [Oryza sativa Japonica Group]	411.805	55.7	1	4	16	105	0.89991	5	10.0039	0.954565	5	3.42627	1.05591	5	5.24631	1.07674	5	6.07781	0.98059	5	14.2381	0.976818	5	2.32032	377	41.7009	5.40186	0.970128	1.01138	1.04252	0.959211	0.50357
XP_015640177.1	LOC4338790	4338790	PREDICTED: tubulin beta-6 chain [Oryza sativa Japonica Group]	410.155	65.54	1	2	21	102	0.812922	2	4.38017	0.841789	2	0.241418	0.875102	2	15.7466	1.18574	2	1.81498	1.17386	2	6.0517	1.09388	2	5.87207	444	49.8537	4.90674	0.843271	1.15116	1.36511	0.73254	0.000822436
XP_015630556.1	LOC4334554	4334554	PREDICTED: probable methylenetetrahydrofolate reductase [Oryza sativa Japonica Group]	408.513	55.22	1	27	27	103	0.938858	77	8.65903	0.897469	77	6.80032	0.953567	77	6.31399	1.04882	77	6.06212	1.07295	77	6.54963	1.10074	77	5.51632	594	66.3883	5.56689	0.929965	1.07417	1.15507	0.865751	0.00305372
XP_015616900.1	LOC4350455	4350455	PREDICTED: LOW QUALITY PROTEIN: adenosylhomocysteinase [Oryza sativa Japonica Group]	406.257	57.32	1	25	25	103	0.96867	65	10.4648	0.92449	65	8.19762	0.917225	65	7.13153	1.02947	65	7.91258	1.02841	65	5.54297	1.07276	65	6.97887	485	53.16	5.89697	0.936795	1.04355	1.11395	0.897703	0.0079619
XP_015614904.1	LOC4349087	4349087	PREDICTED: actin-2 [Oryza sativa Japonica Group]	397.532	53.85	1	1	15	99	0.865542	2	10.5274	0.943463	2	6.37406	0.779954	2	1.4399	1.19048	2	5.54249	1.08779	2	8.86296	1.10815	2	2.11936	377	41.653	5.49072	0.862986	1.12881	1.30803	0.76451	0.00939048
XP_015631732.1	LOC4331315	4331315	PREDICTED: tubulin beta-2 chain [Oryza sativa Japonica Group]	394.098	67.11	1	5	22	101	0.859024	8	14.3764	1.02201	8	8.16502	0.914341	8	2.48517	1.14821	8	6.97572	1.18508	8	3.71714	0.943423	8	3.27497	447	50.1498	4.83057	0.931791	1.09224	1.17219	0.853104	0.146128
XP_015642502.1	LOC4342077	4342077	PREDICTED: endoplasmin homolog [Oryza sativa Japonica Group]	390.378	43.35	1	37	37	99	0.968035	71	6.50722	0.95323	71	6.36587	0.95773	71	7.99837	1.06463	71	6.20776	1.01516	71	4.94773	1.0399	71	6.56692	812	92.9874	4.98291	0.959665	1.0399	1.08361	0.922845	0.00580427
XP_015619919.1	LOC4352441	4352441	PREDICTED: uncharacterized protein LOC4352441 [Oryza sativa Japonica Group]	389.854	36.24	1	34	34	93	1.23303	59	8.49137	1.16231	59	5.23087	1.0666	59	8.16872	0.847099	59	8.82843	0.872135	59	9.26508	0.893942	59	8.57795	1123	121.014	4.70361	1.15398	0.871059	0.75483	1.3248	0.00483875
XP_015646712.1	LOC4344164	4344164	PREDICTED: ferredoxin-dependent glutamate synthase, chloroplastic [Oryza sativa Japonica Group]	389.776	36.9	1	42	42	97	1.18131	70	10.847	1.148	70	8.57913	0.954554	70	8.01605	0.868182	70	10.0567	0.941225	70	7.70269	0.945527	70	7.95224	1615	174.934	6.84424	1.09462	0.918311	0.838931	1.19199	0.0784814
XP_015620155.1	LOC4352146	4352146	PREDICTED: UDP-glucose 6-dehydrogenase 4 [Oryza sativa Japonica Group]	381.485	58.75	2	2	23	95	0.929764	2	7.34658	0.87947	2	1.47798	0.918967	2	4.14154	1.10822	2	0.627821	1.11608	2	2.36757	1.05038	2	3.0552	480	52.8211	6.12549	0.9094	1.09156	1.20031	0.833121	0.00210564
XP_015611911.1	LOC4347800	4347800	PREDICTED: UTP--glucose-1-phosphate uridylyltransferase [Oryza sativa Japonica Group]	381.087	58.64	2	23	23	91	1.00528	55	6.47661	0.985399	55	7.28766	1.01457	55	4.37069	1.01992	55	6.39961	0.95804	55	5.0193	1.01541	55	5.32906	469	51.6502	5.59229	1.00175	0.997792	0.996048	1.00397	0.864101
XP_015639965.1	LOC4338354	4338354	PREDICTED: stromal 70 kDa heat shock-related protein, chloroplastic [Oryza sativa Japonica Group]	378.771	42.38	1	15	30	97	1.13266	49	11.1993	1.12489	49	10.2289	1.05478	49	9.19649	0.894199	49	8.03737	0.89852	49	7.84148	0.915233	49	11.3657	689	73.505	5.26221	1.10411	0.902651	0.817539	1.22318	0.0014059
XP_015629761.1	LOC4334702	4334702	PREDICTED: actin-3 [Oryza sativa Japonica Group]	377.046	53.85	1	3	15	97	0.805325	7	7.23892	0.843907	7	3.05119	0.790553	7	1.96672	1.18384	7	3.01881	1.151	7	3.33457	1.17361	7	2.83313	377	41.679	5.49072	0.813262	1.16948	1.43802	0.695403	4.40901e-05
XP_015625395.1	LOC4328073	4328073	PREDICTED: catalase isozyme A [Oryza sativa Japonica Group]	375.009	56.3	1	17	20	93	1.04837	41	11.0582	0.948467	41	8.23317	0.634347	41	21.6419	0.916331	41	10.8865	1.23101	41	13.7984	1.15729	41	5.28832	492	56.6621	7.00537	0.877061	1.10154	1.25595	0.79621	0.225514
XP_015619886.1	LOC4352815	4352815	PREDICTED: methyl-CpG-binding domain-containing protein 11 isoform X2 [Oryza sativa Japonica Group]	372.41	74.25	2	17	17	84	0.985726	48	8.24859	0.981832	48	5.49549	1.16159	48	10.5946	0.970275	48	6.18396	0.976936	48	5.81848	0.983353	48	8.16272	299	31.0181	4.79248	1.04305	0.976855	0.936538	1.06776	0.327557
XP_015643025.1	LOC4340386	4340386	PREDICTED: sucrose synthase 2 [Oryza sativa Japonica Group]	370.312	43.07	1	24	30	83	0.97761	41	9.25478	0.898084	41	6.53573	0.955292	41	4.42509	1.05921	41	6.88182	0.999811	41	3.23655	1.10151	41	5.79745	808	92.071	6.39209	0.943662	1.05351	1.11641	0.895731	0.0439443
XP_015629811.1	LOC4334048	4334048	PREDICTED: serine hydroxymethyltransferase, mitochondrial [Oryza sativa Japonica Group]	369.591	57.7	1	22	22	88	1.11295	56	11.9942	1.01651	56	6.99737	0.995807	56	8.6486	0.950543	56	9.26602	0.909963	56	10.5668	0.958865	56	7.90684	513	56.3798	8.33838	1.04176	0.93979	0.902121	1.1085	0.0596811
XP_015620234.1	LOC4352910	4352910	PREDICTED: plasma membrane ATPase 1 [Oryza sativa Japonica Group]	369.447	44.25	1	17	38	96	0.9809	19	3.70561	1.01629	19	4.39542	0.915584	19	6.7395	0.994494	19	4.92945	1.05688	19	2.88632	1.0677	19	4.30119	956	105.355	6.56592	0.970924	1.03969	1.07083	0.933859	0.13893
XP_015618576.1	LOC4351585	4351585	PREDICTED: actin-7 [Oryza sativa Japonica Group]	366.514	43.16	1	3	12	95	0.731503	4	28.6834	0.754988	4	20.6396	0.727221	4	24.008	1.29478	4	15.497	1.1652	4	16.6007	1.25953	4	4.62732	380	41.689	5.59229	0.737904	1.23984	1.68022	0.595162	0.000223828
XP_015621507.1	LOC4325211	4325211	PREDICTED: triosephosphate isomerase, cytosolic [Oryza sativa Japonica Group]	366.102	59.29	1	10	11	82	0.843796	72	78.8581	0.775592	72	76.236	0.931981	72	33.0334	1.02367	72	35.7853	0.9327	72	39.2714	1.21013	72	35.4899	253	27.046	5.49072	0.850456	1.0555	1.2411	0.805738	0.0930425
XP_015631157.1	LOC4331645	4331645	PREDICTED: cell division cycle protein 48 homolog [Oryza sativa Japonica Group]	365.945	49.57	1	6	31	88	0.988879	5	7.56585	0.965552	5	5.77928	1.00575	5	9.15922	1.0191	5	5.0674	0.926081	5	3.96914	1.08756	5	2.39325	809	89.6877	5.26221	0.986727	1.01091	1.02451	0.976076	0.642346
XP_015631030.1	LOC4333885	4333885	PREDICTED: coatomer subunit alpha-1 [Oryza sativa Japonica Group]	362.727	44.09	1	4	46	91	0.00306428	2	24.9111	0.00302895	2	24.9111	0.00317284	2	24.9111	1.81887	2	2.06789	2.08395	2	1.04548	1.89881	2	3.04242	1218	136.294	6.90283	0.00308869	1.93388	626.115	0.00159715	1.62179e-05
XP_015614294.1	LOC4348905	4348905	PREDICTED: malate dehydrogenase, cytoplasmic [Oryza sativa Japonica Group]	355.793	47.29	1	13	13	84	0.986123	65	10.8456	0.994054	65	6.59263	1.01433	65	6.13335	0.987468	65	6.83931	1.01485	65	6.65565	0.990981	65	5.8098	332	35.5461	6.0874	0.998169	0.997767	0.999596	1.0004	0.974877
XP_015614634.1	LOC4348824	4348824	PREDICTED: chaperonin CPN60-2, mitochondrial [Oryza sativa Japonica Group]	355.784	50.16	1	9	30	90	0.977929	18	15.7618	1.03917	18	11.3078	0.950604	18	8.69305	0.986276	18	7.40719	0.969462	18	13.1501	1.03612	18	10.6495	634	67.2656	7.32764	0.989234	0.997286	1.00814	0.991926	0.819012
XP_015626109.1	LOC4328917	4328917	PREDICTED: protein TSS [Oryza sativa Japonica Group]	354.866	31.34	1	34	46	92	1.19539	47	10.3546	1.16625	47	11.9163	1.10093	47	9.1633	0.836593	47	7.09742	0.839386	47	9.78241	0.863008	47	7.52252	1777	191.669	6.20166	1.15419	0.846329	0.733267	1.36376	0.000455172
XP_015614161.1	LOC9270830	9270830	PREDICTED: protein TIC110, chloroplastic [Oryza sativa Japonica Group]	354.237	35.92	1	33	34	89	1.13855	62	6.14515	1.11922	62	6.911	1.00515	62	5.61351	0.905977	62	6.4378	0.893025	62	5.08804	0.957674	62	7.09802	1019	111.476	5.80811	1.08764	0.918892	0.84485	1.18364	0.0215224
XP_015625490.1	LOC4329508	4329508	PREDICTED: staphylococcal nuclease domain-containing protein 1 [Oryza sativa Japonica Group]	352.218	39.45	2	34	34	87	0.991699	67	7.10758	0.973809	67	6.89891	0.955991	67	8.12325	1.03605	67	8.23807	1.04566	67	4.6787	0.996997	67	5.6353	986	108.115	6.88818	0.973833	1.02623	1.05381	0.948938	0.0443442
XP_015646972.1	LOC4342210	4342210	PREDICTED: glutamate--glyoxylate aminotransferase 2 [Oryza sativa Japonica Group]	351.461	52.99	1	20	20	84	1.19536	40	12.9296	1.05151	40	5.78073	1.02059	40	6.23288	0.896478	40	8.107	0.922821	40	9.80348	0.957166	40	7.55294	485	53.6213	7.89893	1.08915	0.925488	0.849732	1.17684	0.0445853
XP_015643806.1	LOC4341751	4341751	PREDICTED: V-type proton ATPase catalytic subunit A [Oryza sativa Japonica Group]	351.319	52.74	1	15	28	92	1.01736	26	7.74094	0.940369	26	7.27173	0.987459	26	10.4629	1.00916	26	4.2978	1.00284	26	5.16711	1.08474	26	4.1071	620	68.4257	5.33838	0.981729	1.03224	1.05146	0.951062	0.217626
XP_015641450.1	LOC4325068	4325068	PREDICTED: actin-7 [Oryza sativa Japonica Group]	351.249	53.99	1	7	14	91	0.950509	6	10.1793	0.835113	6	2.96969	0.92566	6	1.48994	1.03857	6	5.8476	1.05876	6	3.10527	1.16988	6	1.06629	376	41.5878	5.38916	0.903761	1.08907	1.20504	0.829848	0.0262116
XP_015630335.1	LOC4333966	4333966	PREDICTED: tubulin alpha-1 chain [Oryza sativa Japonica Group]	348.34	39.91	1	6	13	83	0.950115	13	9.60114	0.971796	13	4.20631	0.982464	13	3.5273	1.06646	13	5.3718	1.10243	13	4.20028	0.978293	13	2.14897	451	49.7873	5.021	0.968125	1.04906	1.0836	0.922851	0.100753
XP_015632680.1	LOC4333632	4333632	PREDICTED: tubulin beta-8 chain [Oryza sativa Japonica Group]	347.661	60.76	1	4	19	83	0.836503	9	52.5385	0.873635	9	32.3837	0.819878	9	31.8027	0.908999	9	59.76	1.01166	9	18.186	1.09767	9	15.265	446	49.6016	4.89404	0.843338	1.00611	1.19301	0.838219	0.0456722
XP_015631140.1	LOC4333886	4333886	PREDICTED: coatomer subunit alpha-2 [Oryza sativa Japonica Group]	347.437	43.19	1	2	43	86	1.00022	2	2.43621	1.01601	2	9.33343	1.02158	2	1.29162	0.997346	2	7.33471	0.992914	2	1.06707	0.992375	2	3.22201	1218	136.221	6.96143	1.0126	0.994212	0.981837	1.0185	0.049237
XP_015625618.1	LOC4328075	4328075	PREDICTED: luminal-binding protein 3 [Oryza sativa Japonica Group]	345.049	46.62	3	26	28	90	0.975877	61	9.09368	0.957538	61	10.1945	0.994428	61	8.78441	1.04504	61	5.49821	1.02625	61	6.01404	1.00537	61	6.04137	665	73.3449	5.18604	0.975948	1.02556	1.05083	0.951628	0.0338061
XP_015612552.1	LOC4347356	4347356	PREDICTED: heat shock protein 90-5, chloroplastic [Oryza sativa Japonica Group]	342.498	39.44	1	10	27	83	1.12297	19	12.824	1.17644	19	11.0002	1.06621	19	4.98723	0.869226	19	4.55968	0.903418	19	4.91941	0.939653	19	12.2362	791	89.1643	5.09717	1.12187	0.904099	0.805883	1.24087	0.00448868
XP_015614255.1	LOC4348731	4348731	PREDICTED: cell division control protein 48 homolog E [Oryza sativa Japonica Group]	342.124	50.5	1	5	30	81	1.16655	1		0.879306	1		0.919878	1		0.941768	1		1.07461	1		1.04204	1		808	89.7549	5.21143	0.988578	1.01947	1.03125	0.969696	0.768907
XP_015619405.1	LOC4352108	4352108	PREDICTED: E3 ubiquitin-protein ligase UPL2 [Oryza sativa Japonica Group]	340.581	20.05	1	53	55	82	1.0139	54	5.8624	1.01651	54	6.41376	1.00289	54	5.01872	0.994118	54	6.23643	0.990484	54	5.35062	0.998062	54	4.86215	3645	402.086	5.16064	1.0111	0.994221	0.983307	1.01698	0.0231283
YP_002000594.1	atp1	6450183	ATP synthase F0 subunit 1 (mitochondrion) [Oryza sativa Japonica Group]	338.732	47.54	1	18	23	90	1.03098	59	6.247	0.993766	59	5.83709	0.979118	59	4.66517	1.00022	59	5.64872	0.987365	59	3.71254	1.02231	59	5.26079	509	55.3389	6.1001	1.00129	1.0033	1.00201	0.997998	0.918802
XP_015617261.1	LOC4349878	4349878	PREDICTED: 60S ribosomal protein L3-like isoform X2 [Oryza sativa Japonica Group]	334.283	28.48	2	3	17	89	1.0381	7	3.09486	1.0144	7	2.36024	1.04494	7	0.911522	0.977862	7	5.45662	1.01081	7	2.62131	0.938615	7	3.03811	625	71.2456	9.71533	1.03248	0.975762	0.945068	1.05812	0.0678758
XP_015644193.1	LOC4341792	4341792	PREDICTED: phosphoglycerate kinase, cytosolic [Oryza sativa Japonica Group]	333.525	59.35	1	10	23	81	1.04585	14	4.84819	1.00932	14	1.63548	0.929178	14	4.25495	1.0025	14	4.32393	0.951048	14	6.01387	1.06811	14	2.67899	401	42.2525	6.60986	0.994781	1.00722	1.0125	0.987651	0.809552
XP_015612407.1	LOC4324176	4324176	PREDICTED: cytosolic isocitrate dehydrogenase [NADP] [Oryza sativa Japonica Group]	326.964	55.34	2	15	21	80	0.95256	45	9.01573	0.929037	45	10.8173	0.990174	45	11.1598	1.03453	45	12.4833	1.04954	45	9.32053	1.04497	45	8.20943	412	46.0135	6.80029	0.957257	1.04301	1.08958	0.917781	0.00949477
XP_015621244.1	LOC4324500	4324500	PREDICTED: histone H2B.7 [Oryza sativa Japonica Group]	325.021	46.41	9	3	8	93	0.187661	21	2289.94	0.185497	21	2353.87	0.194309	21	2091.2	0.168256	21	4003.33	3.00043	21	7.70447	2.45455	21	20.4319	153	16.4641	10.0229	0.189155	1.87441	9.90937	0.100915	0.124003
XP_015612991.1	LOC4327493	4327493	PREDICTED: 2,3-bisphosphoglycerate-independent phosphoglycerate mutase [Oryza sativa Japonica Group]	323.496	45.97	1	12	22	78	0.995033	22	7.8026	0.959281	22	6.16875	1.01833	22	6.23836	1.0107	22	3.5794	0.979129	22	4.341	1.04904	22	3.4453	559	60.7519	5.68115	0.990883	1.01296	1.02228	0.978207	0.452046
XP_015620482.1	LOC4352147	4352147	PREDICTED: UDP-glucose 6-dehydrogenase 5 [Oryza sativa Japonica Group]	322.584	57.92	2	4	24	80	0.922639	10	8.19568	0.909868	10	4.10009	0.969364	10	5.51289	1.06703	10	8.31402	1.10231	10	7.24759	0.996729	10	2.27778	480	52.8852	6.12549	0.933957	1.05536	1.12998	0.884968	0.0277874
XP_015632031.1	LOC4331590	4331590	PREDICTED: chaperonin CPN60-1, mitochondrial [Oryza sativa Japonica Group]	321.99	50.26	1	7	28	83	0.993229	11	3.21988	0.982708	11	7.99354	0.929281	11	5.7048	1.0291	11	6.05122	0.970131	11	3.62748	1.07306	11	5.67906	577	61.0071	5.71924	0.968406	1.0241	1.05751	0.945621	0.194698
XP_015647167.1	LOC4342826	4342826	PREDICTED: calreticulin isoform X2 [Oryza sativa Japonica Group]	320.886	55.9	3	22	28	84	0.962951	45	9.70049	0.979917	45	5.45659	1.03974	45	4.64602	1.0239	45	5.48138	1.04248	45	4.54673	0.978688	45	5.85172	424	48.2792	4.62744	0.994202	1.01502	1.02094	0.97949	0.526171
XP_015643172.1	LOC4341966	4341966	PREDICTED: eukaryotic initiation factor 4A-1 [Oryza sativa Japonica Group]	319.7	48.31	3	3	20	85	1.01411	1		1.0417	1		1.06116	1		0.94478	1		1.00165	1		0.971069	1		414	47.058	5.56689	1.03899	0.9725	0.936005	1.06837	0.035782
XP_015617125.1	LOC4350456	4350456	PREDICTED: serine hydroxymethyltransferase 4 [Oryza sativa Japonica Group]	318.956	35.88	1	10	14	73	0.989035	31	6.91857	0.934639	31	6.65233	0.972806	31	7.56072	1.02723	31	7.32355	1.04625	31	3.95677	1.052	31	5.96255	471	51.4131	7.50342	0.965493	1.04183	1.07906	0.926733	0.0127051
XP_015624908.1	LOC4330808	4330808	PREDICTED: presequence protease 1, chloroplastic/mitochondrial [Oryza sativa Japonica Group]	318.93	41.09	3	41	41	84	1.17844	56	9.0075	1.14663	56	7.13162	1.066	56	6.5763	0.891033	56	7.96194	0.887904	56	8.21425	0.899766	56	6.75186	1078	121.131	5.59229	1.13036	0.892901	0.789929	1.26594	0.00212698
XP_015643811.1	LOC4342113	4342113	PREDICTED: ATP-dependent zinc metalloprotease FTSH 1, chloroplastic [Oryza sativa Japonica Group]	318.422	46.5	1	23	24	72	1.1574	46	12.5628	1.10377	46	10.07	0.997581	46	5.13662	0.869397	46	9.33122	0.901557	46	8.87597	0.947531	46	6.44368	686	72.658	5.69385	1.08625	0.906162	0.834213	1.19873	0.0259708
XP_015626534.1	LOC4327993	4327993	PREDICTED: ruBisCO large subunit-binding protein subunit beta, chloroplastic [Oryza sativa Japonica Group]	314.643	43.48	1	14	23	81	0.954823	19	10.8488	1.00714	19	4.85682	0.969334	19	3.73385	1.02623	19	4.71288	1.03291	19	4.50181	1.0114	19	3.96305	598	63.7586	5.90967	0.9771	1.02351	1.0475	0.954654	0.0510691
XP_015633459.1	LOC4335227	4335227	PREDICTED: sedoheptulose-1,7-bisphosphatase, chloroplastic [Oryza sativa Japonica Group]	314.396	49.49	1	16	16	79	1.20406	49	8.33753	1.12733	49	5.84735	1.06023	49	6.53918	0.866409	49	10.0112	0.856219	49	8.21936	0.913154	49	6.6531	392	42.2182	6.0874	1.13054	0.878594	0.777146	1.28676	0.00503503
XP_015614450.1	LOC4348211	4348211	PREDICTED: alanine--tRNA ligase [Oryza sativa Japonica Group]	314.313	38.14	1	37	37	81	1.04882	59	7.74306	1.04447	59	5.14439	1.01344	59	5.37437	0.967041	59	6.18387	0.95121	59	7.76767	0.980362	59	6.42152	999	109.338	6.56592	1.03558	0.966205	0.93301	1.0718	0.00766663
XP_015625722.1	LOC4330487	4330487	PREDICTED: protein CROWDED NUCLEI 1 [Oryza sativa Japonica Group]	310.121	35.67	2	42	42	82	0.983143	66	7.61045	1.02269	66	5.51226	1.01514	66	8.44661	0.985433	66	5.60377	1.0281	66	9.59513	1.00507	66	6.0275	1155	132.251	5.19873	1.00699	1.0062	0.999217	1.00078	0.965794
XP_015616548.1	LOC4325355	4325355	PREDICTED: heat shock 70 kDa protein 15 [Oryza sativa Japonica Group]	310.014	40.47	1	21	29	79	1.01137	46	6.80395	1.00044	46	5.27026	1.02031	46	7.25644	0.989747	46	5.9805	1.03089	46	5.11968	0.996179	46	5.44133	845	93.0489	5.2749	1.01071	1.0056	0.994951	1.00508	0.734082
XP_015650034.1	LOC9270306	9270306	PREDICTED: putative aconitate hydratase, cytoplasmic [Oryza sativa Japonica Group]	306.469	35.02	2	24	29	78	1.02584	47	5.30627	0.995427	47	6.05442	0.838482	47	6.27628	1.0437	47	5.33514	1.11201	47	4.80135	1.06185	47	6.30878	991	107.558	6.93213	0.953251	1.07252	1.12512	0.888797	0.124663
XP_015625112.1	LOC4328194	4328194	PREDICTED: titin homolog [Oryza sativa Japonica Group]	305.551	19.9	1	45	45	74	0.923246	39	9.29701	1.01138	39	8.47267	1.01867	39	7.31319	1.01184	39	6.72173	1.04308	39	8.18118	1.03293	39	7.13633	3040	335.693	4.09424	0.984433	1.02928	1.04556	0.956427	0.233873
XP_015646086.1	LOC4344319	4344319	PREDICTED: uncharacterized protein LOC4344319 [Oryza sativa Japonica Group]	305.415	46.85	1	15	21	71	0.97019	30	5.33385	0.978368	30	5.89779	0.951053	30	5.00692	1.01925	30	4.0375	1.06164	30	4.74498	1.01031	30	3.54211	572	63.9152	7.21045	0.966537	1.0304	1.06607	0.938021	0.0229204
XP_015631409.1	LOC4331547	4331547	PREDICTED: putative aconitate hydratase, cytoplasmic [Oryza sativa Japonica Group]	305.123	36.71	1	24	29	74	0.993579	43	8.27677	0.962895	43	8.27586	0.877853	43	8.81699	1.01364	43	6.42108	1.06539	43	7.30507	1.08425	43	5.35205	986	106.235	6.90283	0.944776	1.05443	1.11606	0.896007	0.0538315
XP_015647011.1	LOC4342563	4342563	PREDICTED: 60S ribosomal protein L4-1 [Oryza sativa Japonica Group]	303.459	49.63	1	7	16	68	1.06269	10	10.1711	1.02473	10	10.2433	1.04388	10	5.59659	0.978348	10	2.29108	0.963937	10	4.87224	0.958465	10	7.76406	405	44.7112	10.5356	1.04376	0.966917	0.926375	1.07948	0.00350892
XP_015631607.1	LOC4332869	4332869	PREDICTED: villin-3 isoform X2 [Oryza sativa Japonica Group]	301.406	38.92	2	32	32	73	0.881489	38	8.8794	0.908342	38	8.18173	0.932675	38	5.74711	1.08323	38	3.9054	1.09718	38	5.59405	1.09189	38	5.26519	966	106.054	5.8208	0.907502	1.09077	1.20195	0.831984	0.000280604
XP_015632142.1	LOC4333895	4333895	PREDICTED: phosphoglucomutase, cytoplasmic 2 [Oryza sativa Japonica Group]	301.154	51.37	1	24	24	78	1.02628	51	4.91519	0.99131	51	3.52985	0.995239	51	3.92647	1.00075	51	3.42909	1.00972	51	4.76533	0.99394	51	5.56777	582	62.9097	5.63037	1.00428	1.00147	0.997206	1.0028	0.826144
XP_015611836.1	LOC4346440	4346440	PREDICTED: coatomer subunit alpha-3 isoform X1 [Oryza sativa Japonica Group]	300.958	38.75	2	7	40	77	0.896511	10	10.0531	0.977495	10	8.32908	0.982028	10	9.20698	1.06787	10	7.22023	1.10776	10	10.0232	1.03374	10	9.47292	1218	136.478	6.88818	0.952011	1.06979	1.12371	0.889906	0.0283277
XP_015640237.1	LOC4338870	4338870	PREDICTED: patellin-3 [Oryza sativa Japonica Group]	298.453	51.79	1	18	25	73	0.91834	34	10.2367	0.914926	34	6.37439	0.842318	34	9.79926	1.08616	34	4.80962	1.12044	34	7.979	1.13371	34	8.38832	585	63.9086	4.60205	0.891861	1.11344	1.24844	0.800999	0.00148622
XP_015630507.1	LOC9270136	9270136	PREDICTED: ruBisCO large subunit-binding protein subunit alpha [Oryza sativa Japonica Group]	298.18	48.46	1	16	23	74	0.964807	18	8.23668	1.00546	18	6.22301	0.95211	18	5.26321	1.04443	18	6.48811	1.03044	18	4.90794	1.00714	18	5.54129	584	61.3628	5.46533	0.974126	1.02734	1.05463	0.948202	0.0519118
XP_015611017.1	LOC4326980	4326980	PREDICTED: dihydrolipoyl dehydrogenase 1, mitochondrial [Oryza sativa Japonica Group]	298.092	50.7	1	9	20	75	1.0401	21	12.5338	0.977873	21	7.7294	1.00678	21	7.63187	1.00268	21	8.14948	0.960904	21	5.416	1.01957	21	6.62417	503	52.6097	7.53271	1.00825	0.994384	0.986246	1.01395	0.609247
XP_015642949.1	LOC4339892	4339892	PREDICTED: 6-phosphogluconate dehydrogenase, decarboxylating 1 [Oryza sativa Japonica Group]	291.337	52.71	1	18	20	71	0.94469	36	8.83875	0.937418	36	7.4624	0.993497	36	6.23178	1.08045	36	5.5907	0.990221	36	7.09755	1.08479	36	3.84994	480	52.6878	6.17627	0.958535	1.05182	1.09732	0.911311	0.0583187
XP_015621303.1	LOC4324771	4324771	PREDICTED: patellin-3 [Oryza sativa Japonica Group]	288.924	44.7	1	18	26	70	0.902398	29	11.6169	0.922282	29	8.90843	0.882642	29	7.38428	1.12302	29	7.42975	1.05212	29	5.76197	1.09868	29	5.88132	613	66.4168	4.66553	0.902441	1.09127	1.20925	0.826961	0.00135284
XP_015635613.1	LOC4336984	4336984	PREDICTED: myosin-10 isoform X1 [Oryza sativa Japonica Group]	287.295	31.18	2	53	53	73	0.920009	55	7.85865	0.885833	55	4.97167	0.905096	55	5.84698	1.09539	55	5.76217	1.10976	55	6.37926	1.07145	55	5.31338	1854	209.894	4.71631	0.903646	1.0922	1.20866	0.827362	0.00022599
XP_015624560.1	LOC4330999	4330999	PREDICTED: formin-like protein 7 [Oryza sativa Japonica Group]	283.525	14.34	1	19	21	68	1.06776	38	8.46094	1.03586	38	5.13005	1.01511	38	5.7471	0.973006	38	4.70533	0.942344	38	5.28383	0.96605	38	5.57759	2016	217.183	6.87354	1.03957	0.960467	0.923903	1.08236	0.0115287
XP_015620584.1	LOC4351493	4351493	PREDICTED: pyruvate kinase 2, cytosolic [Oryza sativa Japonica Group]	281.645	41.75	1	3	19	68	0.964061	2	2.48394	0.90247	2	1.14671	1.00377	2	2.23479	1.03681	2	3.21085	1.02263	2	4.64656	1.07873	2	2.24116	527	57.4061	6.75635	0.956767	1.04606	1.09332	0.914642	0.0581472
XP_015612110.1	LOC4347204	4347204	PREDICTED: formate--tetrahydrofolate ligase [Oryza sativa Japonica Group]	280.054	34.37	1	22	22	68	1.08135	54	7.06987	1.0556	54	8.13624	1.03152	54	8.15439	0.957523	54	6.90528	0.943186	54	9.57073	0.97976	54	6.6754	707	75.471	8.08936	1.05616	0.960156	0.909104	1.09998	0.00582645
XP_015643045.1	LOC4340531	4340531	PREDICTED: uncharacterized protein LOC4340531 [Oryza sativa Japonica Group]	273.612	25.6	1	42	42	67	0.947206	43	6.21026	0.96534	43	6.59973	0.94139	43	5.30097	1.05858	43	5.95054	1.05816	43	5.1533	1.03607	43	4.93648	2137	228.382	5.41455	0.951312	1.05093	1.10472	0.905205	0.00065309
XP_015640848.1	LOC4338302	4338302	PREDICTED: protein plastid transcriptionally active 16, chloroplastic [Oryza sativa Japonica Group]	273.598	48.48	1	20	20	62	1.21038	45	12.9555	1.13653	45	11.3817	0.976679	45	6.10983	0.846637	45	11.0199	0.886298	45	11.1268	0.937924	45	7.94665	495	52.3141	6.46826	1.10786	0.890286	0.803607	1.24439	0.0421429
XP_015635322.1	LOC4337272	4337272	PREDICTED: glutamine synthetase, chloroplastic [Oryza sativa Japonica Group]	272.673	39.02	1	9	10	68	1.23158	36	9.04407	1.11009	36	5.75516	1.10654	36	5.40283	0.822726	36	7.91946	0.831365	36	8.32551	0.912982	36	5.80834	428	46.6134	6.34131	1.1494	0.855691	0.744466	1.34324	0.00424449
XP_015625719.1	LOC4330413	4330413	PREDICTED: phosphoribulokinase, chloroplastic [Oryza sativa Japonica Group]	269.058	46.9	1	12	15	65	1.22588	33	7.10904	1.13641	33	7.04255	1.04947	33	4.14757	0.83677	33	8.07625	0.859036	33	5.87567	0.922562	33	3.74091	403	44.8367	6.02393	1.13725	0.872789	0.767455	1.30301	0.00976205
XP_015616831.1	LOC4349774	4349774	PREDICTED: pyruvate kinase 1, cytosolic [Oryza sativa Japonica Group]	268.914	41.75	1	3	19	65	0.836366	2	15.3785	0.886101	2	4.29301	0.892105	2	20.0593	0.957249	2	18.0137	1.39753	2	52.3498	0.968502	2	14.0899	527	57.284	6.75635	0.871524	1.10776	1.27106	0.786744	0.180946
XP_015643164.1	LOC4341496	4341496	PREDICTED: fructose-bisphosphate aldolase, cytoplasmic isozyme 1 [Oryza sativa Japonica Group]	268.449	59.78	1	15	19	65	1.16246	28	8.17162	1.09597	28	7.41141	1.04632	28	4.88932	0.887584	28	7.7606	0.933012	28	8.06368	0.925042	28	4.65537	358	37.7307	7.72314	1.10158	0.915213	0.830816	1.20364	0.00691541
XP_015617238.1	LOC4326583	4326583	PREDICTED: carbonic anhydrase, chloroplastic isoform X1 [Oryza sativa Japonica Group]	268.337	50.74	3	11	11	55	1.53251	29	6.5106	1.14317	29	6.56691	1.18301	29	5.94427	0.640483	29	13.2306	0.753431	29	9.05483	0.783088	29	8.56934	272	29.0988	8.14795	1.28623	0.725667	0.56418	1.77248	0.0128846
XP_015617454.1	LOC4326346	4326346	PREDICTED: carbamoyl-phosphate synthase large chain, chloroplastic [Oryza sativa Japonica Group]	267.639	34.39	1	35	35	65	1.07495	50	9.53855	1.03975	50	5.43263	1.01958	50	7.68732	0.930197	50	8.30611	0.984636	50	9.41392	0.98068	50	6.11208	1172	127.687	6.01123	1.04476	0.965171	0.923819	1.08246	0.0289187
XP_015646556.1	LOC4344397	4344397	PREDICTED: L-ascorbate peroxidase 2, cytosolic [Oryza sativa Japonica Group]	266.064	58.17	1	9	12	64	1.0125	38	6.52431	0.932577	38	5.35177	0.781581	38	17.0387	1.08349	38	9.45334	1.08486	38	7.55484	1.08614	38	6.04904	251	27.1006	5.36377	0.908887	1.08483	1.19358	0.837815	0.0601437
XP_015620425.1	LOC4324717	4324717	PREDICTED: NADP-dependent malic enzyme isoform X1 [Oryza sativa Japonica Group]	263.116	31.62	4	13	16	66	0.987832	38	18.8739	0.923771	38	10.4344	0.992728	38	9.23915	1.02317	38	10.3184	0.963077	38	11.8663	1.0747	38	10.2265	642	71.4555	6.3667	0.96811	1.02032	1.05393	0.948832	0.253387
XP_015639713.1	LOC4338914	4338914	PREDICTED: actin-1 [Oryza sativa Japonica Group]	262.813	35.64	1	6	10	70	1.022	17	7.45951	0.857674	17	5.48064	1.30986	17	4.42553	1.02511	17	6.02649	0.819896	17	5.16935	1.00096	17	6.52647	376	41.5807	5.47803	1.06318	0.948656	0.892282	1.12072	0.479908
XP_015622986.1	LOC4328470	4328470	PREDICTED: V-type proton ATPase catalytic subunit A [Oryza sativa Japonica Group]	262.221	43.48	1	11	24	69	0.930703	11	4.39035	1.01946	11	2.88137	0.952728	11	3.86036	0.9962	11	3.86515	1.08067	11	2.43474	1.00393	11	5.10923	621	68.5479	5.52881	0.967629	1.02693	1.06129	0.942251	0.19299
XP_015646609.1	LOC4327647	4327647	PREDICTED: phospholipase D alpha 1 [Oryza sativa Japonica Group]	261.197	44.7	2	23	26	61	0.97083	25	4.93642	0.967576	25	4.1097	0.992654	25	3.94862	1.04056	25	4.11697	0.994806	25	4.54297	1.0651	25	3.42477	812	92.161	5.96045	0.97702	1.03349	1.0578	0.94536	0.0625855
XP_015646666.1	LOC4344154	4344154	PREDICTED: protein transport protein SEC31 homolog B [Oryza sativa Japonica Group]	259.945	29.55	1	27	27	59	1.00633	41	6.8936	0.95592	41	5.57101	1.01169	41	5.35504	1.01003	41	6.69997	1.01832	41	6.38289	1.00766	41	4.23082	1127	121.67	5.35107	0.991314	1.012	1.02087	0.979556	0.315747
XP_015647212.1	LOC4344192	4344192	PREDICTED: 4-alpha-glucanotransferase DPE2 [Oryza sativa Japonica Group]	259.608	37.42	1	30	30	61	1.16313	41	4.25505	1.14202	41	5.52512	1.19155	41	8.98605	0.852437	41	8.85931	0.876043	41	7.1658	0.870015	41	5.34813	946	108.226	6.40479	1.16557	0.866165	0.743127	1.34566	4.80344e-05
XP_015635438.1	LOC4335732	4335732	PREDICTED: calnexin homolog [Oryza sativa Japonica Group]	259.494	42.83	1	22	22	67	1.0001	39	5.97401	1.02143	39	6.2148	0.936395	39	5.47723	0.997499	39	6.79943	1.02948	39	5.11168	1.01139	39	4.64644	537	60.6917	4.83057	0.985976	1.01279	1.0272	0.973524	0.379557
XP_015616972.1	LOC4349913	4349913	PREDICTED: coatomer subunit beta-1 [Oryza sativa Japonica Group]	259.324	35.05	1	13	26	61	0.984948	22	6.96354	1.01033	22	8.27914	0.995633	22	6.62136	0.997734	22	5.58254	1.01874	22	4.2814	1.00051	22	4.75932	953	105.372	5.87158	0.99697	1.00566	1.00872	0.99136	0.428644
XP_015639335.1	LOC4337881	4337881	PREDICTED: dihydrolipoyl dehydrogenase, mitochondrial [Oryza sativa Japonica Group]	259.208	51.39	1	10	21	61	1.07257	13	5.10101	1.00068	13	4.63397	1.01615	13	4.43626	0.991923	13	4.20496	0.949648	13	2.30237	1.00942	13	3.21626	504	52.9007	7.75244	1.0298	0.983663	0.955197	1.0469	0.176459
XP_015646988.1	LOC4343046	4343046	PREDICTED: protein TSS [Oryza sativa Japonica Group]	258.73	22.3	1	30	38	65	1.1757	39	9.45941	1.16278	39	5.57901	1.04826	39	6.21021	0.859226	39	7.80644	0.911572	39	7.24979	0.905555	39	7.24637	1933	211.802	6.68311	1.12891	0.892117	0.790244	1.26543	0.00564379
XP_015619775.1	LOC4351875	4351875	PREDICTED: stromal 70 kDa heat shock-related protein, chloroplastic [Oryza sativa Japonica Group]	256.982	40.69	1	13	28	68	1.17423	23	7.68301	1.17872	23	6.73438	1.08259	23	3.68071	0.873991	23	8.16177	0.868537	23	5.42109	0.850983	23	7.30361	698	74.0413	5.24951	1.14518	0.864504	0.754906	1.32467	0.0009405
XP_015649851.1	LOC4346337	4346337	PREDICTED: puromycin-sensitive aminopeptidase isoform X2 [Oryza sativa Japonica Group]	255.714	40.36	2	27	27	59	1.13898	30	5.58766	1.06811	30	5.66845	1.04935	30	4.72287	0.906622	30	4.81189	0.927781	30	3.01216	0.940339	30	4.94024	887	99.4608	5.59229	1.08548	0.924914	0.852079	1.1736	0.00521093
XP_015626684.1	LOC4330032	4330032	PREDICTED: adenosine kinase 2 [Oryza sativa Japonica Group]	254.703	57.18	1	12	14	61	0.957361	45	9.51238	0.921058	45	12.3756	0.972936	45	7.75642	1.03163	45	10.3072	1.04457	45	6.96307	1.05108	45	9.60663	341	36.9697	5.16064	0.950451	1.04242	1.09677	0.91177	0.0049635
XP_015635726.1	LOC4336066	4336066	PREDICTED: 14-3-3-like protein GF14-B [Oryza sativa Japonica Group]	254.547	40.08	2	3	12	64	0.871838	4	0.240635	0.844211	4	2.37918	1.31108	4	5.44423	1.05158	4	1.60381	0.9248	4	0.941427	1.04704	4	2.01452	262	29.845	4.80518	1.00904	1.00781	0.998772	1.00123	0.994073
XP_015612806.1	LOC4348334	4348334	PREDICTED: uncharacterized protein LOC4348334 [Oryza sativa Japonica Group]	254.388	69.09	1	11	11	60	1.03748	31	4.98169	0.922364	31	7.81677	1.17508	31	10.7459	0.930197	31	5.27674	0.878398	31	6.45015	1.05757	31	6.76147	165	16.512	4.77979	1.04497	0.955388	0.914269	1.09377	0.377729
XP_015635501.1	LOC4337051	4337051	PREDICTED: aminomethyltransferase, mitochondrial [Oryza sativa Japonica Group]	254.231	53.19	1	18	18	58	1.17073	39	11.9031	1.07403	39	7.46145	1.06519	39	4.19431	0.872618	39	6.99803	0.910813	39	9.71859	0.934417	39	7.29768	408	43.9405	8.30908	1.10332	0.905949	0.821116	1.21786	0.00672845
XP_015625125.1	LOC4330036	4330036	PREDICTED: phenylalanine ammonia-lyase [Oryza sativa Japonica Group]	253.321	40.39	1	11	26	62	1.00586	14	5.23794	0.936406	14	9.2591	0.797038	14	7.79624	1.09851	14	6.78264	1.10859	14	4.33082	1.039	14	5.35828	718	77.7088	6.45557	0.913101	1.08204	1.18501	0.843873	0.0604255
XP_015625560.1	LOC4330134	4330134	PREDICTED: hsp70-Hsp90 organizing protein [Oryza sativa Japonica Group]	251.106	54.33	2	26	26	68	1.03627	50	7.03869	0.971842	50	7.98248	1.00874	50	7.18924	0.957126	50	5.79386	1.02847	50	5.04658	0.979626	50	5.06684	578	64.8737	6.37939	1.00562	0.988407	0.982887	1.01741	0.573866
XP_015650057.1	LOC4346326	4346326	PREDICTED: photosystem I reaction center subunit II, chloroplastic [Oryza sativa Japonica Group]	250.811	52.71	1	9	9	57	1.11747	28	34.3702	1.0776	28	18.6336	0.735535	28	25.7464	0.78526	28	30.3719	1.01913	28	8.83014	1.00187	28	12.511	203	22.0204	9.70068	0.976867	0.93542	0.957572	1.04431	0.785865
XP_015626227.1	LOC4329775	4329775	PREDICTED: 14-3-3-like protein GF14-E isoform X2 [Oryza sativa Japonica Group]	250.492	40.08	3	2	12	63	0.856195	3	9.68522	0.869118	3	4.76451	1.08579	3	0.159055	1.11908	3	1.96688	1.10932	3	0.456735	1.0518	3	1.65041	262	29.6738	4.76709	0.937033	1.0934	1.16688	0.856988	0.113365
XP_015646728.1	LOC4342370	4342370	PREDICTED: oxygen-evolving enhancer protein 2, chloroplastic [Oryza sativa Japonica Group]	249.146	47.24	1	11	11	68	1.25552	54	10.6727	1.13425	54	6.6709	1.00377	54	5.955	0.815009	54	8.74676	0.875342	54	6.47809	0.924446	54	6.54579	254	26.9227	8.49951	1.13118	0.871599	0.770521	1.29782	0.0306668
XP_015643031.1	LOC4339846	4339846	PREDICTED: peroxisomal acyl-coenzyme A oxidase 1 [Oryza sativa Japonica Group]	247.755	43.5	1	23	23	58	1.01057	41	11.5479	0.939772	41	6.37166	0.997212	41	8.70235	1.04586	41	7.7549	0.996984	41	4.35815	1.0331	41	5.25972	669	74.347	7.1665	0.982517	1.02531	1.04356	0.958261	0.177573
XP_015647082.1	LOC4343694	4343694	PREDICTED: tubulin alpha-1 chain [Oryza sativa Japonica Group]	247.652	41.33	1	5	15	63	0.00510961	9	492213	0.00505069	9	492213	1.27544	9	17.0593	1.43526	9	17.7337	1.39603	9	21.9981	1.36917	9	20.4754	450	49.6225	5.05908	0.428533	1.40015	3.26732	0.306061	0.0836571
NP_039366.1	psbD	3131412	photosystem II protein D2 (plastid) [Oryza sativa Japonica Group]	246.457	24.36	1	7	7	49	1.17277	18	11.2201	1.14673	18	10.3807	0.952262	18	8.3901	0.868141	18	7.17822	0.908894	18	7.71628	0.996451	18	9.52753	353	39.5478	5.5542	1.09059	0.924495	0.847705	1.17966	0.103994
XP_015631169.1	LOC4334114	4334114	PREDICTED: beta-glucosidase BoGH3B [Oryza sativa Japonica Group]	245.892	34.88	2	14	15	58	1.00113	33	4.36691	0.970545	33	2.48621	1.05772	33	8.06323	0.995981	33	7.29475	0.927305	33	5.3143	1.04002	33	4.28499	625	67.7346	7.54736	1.0098	0.98777	0.978183	1.0223	0.624162
XP_015650272.1	LOC4345893	4345893	PREDICTED: heat shock protein 90-5, chloroplastic [Oryza sativa Japonica Group]	245.849	40.64	1	8	25	60	0.989302	3	5.16652	1.02551	3	7.3686	1.00107	3	2.46424	0.963691	3	4.53478	1.0381	3	3.52581	0.98825	3	11.4168	785	88.2927	5.09717	1.0053	0.996679	0.991428	1.00865	0.741255
XP_015630475.1	LOC107278608	107278608	PREDICTED: histone H2B.1 isoform X2 [Oryza sativa Japonica Group]	245.069	38.16	2	1	6	72	1.03987	1		0.981132	1		0.977609	1		1.01546	1		1.02214	1		0.986396	1		152	16.4971	10.1108	0.999537	1.008	1.00847	0.991604	0.731334
XP_015648565.1	LOC4345904	4345904	PREDICTED: histone H2B.2 [Oryza sativa Japonica Group]	244.686	39.33	2	1	6	72	0.814864	1		0.876904	1		0.888236	1		0.879457	1		1.44664	1		1.1224	1		150	16.324	10.0815	0.860001	1.1495	1.33663	0.748152	0.155857
XP_015625577.1	LOC4330687	4330687	PREDICTED: nuclear-pore anchor isoform X2 [Oryza sativa Japonica Group]	243.017	24.15	2	46	47	65	0.995526	55	6.40224	1.0401	55	5.83325	1.00023	55	6.81649	0.993535	55	4.4516	1.00932	55	4.59239	0.973746	55	5.12524	2033	229.785	5.07178	1.01195	0.9922	0.980481	1.01991	0.321818
XP_015625724.1	LOC4329911	4329911	PREDICTED: 4-hydroxy-3-methylbut-2-en-1-yl diphosphate synthase (ferredoxin), chloroplastic [Oryza sativa Japonica Group]	242.695	45.03	1	27	27	62	1.1219	44	8.59581	1.08954	44	7.15131	0.928519	44	7.6317	0.956199	44	6.33132	0.934437	44	8.53877	0.977594	44	5.84855	744	82.1092	5.93506	1.04665	0.956077	0.913462	1.09474	0.212273
XP_015616970.1	LOC4349557	4349557	PREDICTED: ubiquitin-activating enzyme E1 2 [Oryza sativa Japonica Group]	242.177	32.25	1	6	30	62	1.04819	9	11.5657	1.0281	9	6.70228	1.01531	9	2.64807	1.0488	9	4.88034	0.988754	9	7.40454	0.970821	9	4.32302	1048	117.047	5.37646	1.03054	1.00279	0.973078	1.02767	0.336873
XP_015611300.1	LOC4346497	4346497	PREDICTED: auxin transport protein BIG [Oryza sativa Japonica Group]	240.969	13.11	1	55	55	63	0.97651	52	4.81714	0.990199	52	6.48406	1.0147	52	4.8231	1.0108	52	5.62444	1.02865	52	5.0335	0.989182	52	4.65823	5002	556.34	6.15088	0.993802	1.00954	1.01584	0.984408	0.380052
XP_015643023.1	LOC4340394	4340394	PREDICTED: 20 kDa chaperonin, chloroplastic isoform X1 [Oryza sativa Japonica Group]	240.17	54.37	1	10	12	53	1.12207	27	5.92191	1.12541	27	7.38623	1.16869	27	4.515	0.865157	27	3.87498	0.892657	27	7.66162	0.879025	27	5.2761	252	26.303	8.01611	1.13872	0.878946	0.771869	1.29556	0.000106592
XP_015631880.1	LOC4332715	4332715	PREDICTED: uncharacterized protein LOC4332715 [Oryza sativa Japonica Group]	236.496	66.38	1	17	22	60	0.989434	39	6.6055	1.0475	39	4.76945	1.09275	39	4.21342	0.973058	39	4.85006	1.03669	39	5.97004	0.898935	39	6.46954	348	38.7978	6.80029	1.04323	0.969561	0.929387	1.07598	0.213047
XP_015650117.1	LOC4346090	4346090	PREDICTED: 70 kDa peptidyl-prolyl isomerase [Oryza sativa Japonica Group]	235.24	33.97	1	22	24	66	0.989933	55	7.89701	1.01143	55	5.59411	1.04044	55	4.19822	0.997558	55	4.34909	1.01324	55	3.71295	0.971941	55	5.92585	580	64.0818	5.23682	1.01394	0.994248	0.980582	1.0198	0.357464
XP_015617156.1	LOC4350176	4350176	PREDICTED: chlorophyll a-b binding protein CP26, chloroplastic [Oryza sativa Japonica Group]	234.258	43.11	1	9	9	47	1.19533	23	7.26829	1.1958	23	12.8591	0.949002	23	5.53176	0.84565	23	7.78319	0.907672	23	12.4426	0.97444	23	5.57894	283	30.2646	5.70654	1.11337	0.909254	0.816665	1.22449	0.0864146
XP_015640847.1	LOC4326038	4326038	PREDICTED: eukaryotic translation initiation factor 3 subunit A [Oryza sativa Japonica Group]	234.07	34.38	1	30	30	58	1.08553	35	5.39364	1.01968	35	3.88539	0.970407	35	7.32875	0.974727	35	3.91481	1.06235	35	5.43425	0.942797	35	6.01906	986	113.825	9.33447	1.02521	0.99329	0.968867	1.03213	0.5494
XP_015631223.1	LOC4333378	4333378	PREDICTED: protein DEK [Oryza sativa Japonica Group]	231.701	41.39	1	30	30	62	0.950426	37	15.6834	1.04806	37	9.81894	0.991691	37	11.6545	0.973007	37	7.80737	1.01961	37	9.22933	0.989222	37	10.7672	703	77.8415	5.13525	0.996725	0.993947	0.997213	1.00279	0.933805
XP_015646577.1	LOC4343515	4343515	PREDICTED: oxygen-evolving enhancer protein 3, chloroplastic [Oryza sativa Japonica Group]	230.817	41.01	1	8	8	57	1.14103	46	6.41469	0.850657	46	5.38835	1.272	46	12.7959	0.862031	46	7.7642	0.929467	46	7.431	0.972097	46	7.33603	217	22.9675	9.80322	1.0879	0.921198	0.84677	1.18096	0.26448
XP_015620497.1	LOC4352148	4352148	PREDICTED: proline--tRNA ligase, cytoplasmic [Oryza sativa Japonica Group]	229.813	47.84	1	24	24	53	1.06967	34	6.73114	1.02834	34	5.21677	1.02043	34	5.48497	0.966987	34	5.06378	0.971177	34	6.41385	0.967207	34	4.90498	510	57.9133	7.04932	1.03948	0.968457	0.931675	1.07334	0.00978511
XP_015625183.1	LOC4328024	4328024	PREDICTED: DExH-box ATP-dependent RNA helicase DExH12 [Oryza sativa Japonica Group]	229.701	22.69	2	42	43	59	1.01552	41	7.28503	1.04707	41	5.97547	0.998899	41	5.25342	0.978013	41	4.87339	0.999843	41	6.03997	0.989178	41	5.57026	2177	246.46	5.99854	1.0205	0.989011	0.969145	1.03184	0.111512
XP_015632250.1	LOC9272589	9272589	PREDICTED: 60S ribosomal protein L4 [Oryza sativa Japonica Group]	229.15	48.76	1	9	18	54	1.03904	6	2.14488	1.04468	6	5.34245	1.0598	6	6.58235	0.967954	6	5.69109	0.916681	6	2.55626	0.955905	6	4.7467	404	44.461	10.5503	1.04784	0.946846	0.903617	1.10666	0.00374944
XP_015639831.1	LOC4339133	4339133	PREDICTED: 2,3-bisphosphoglycerate-independent phosphoglycerate mutase [Oryza sativa Japonica Group]	228.901	42.93	3	10	20	59	0.959868	13	5.8192	0.99923	13	7.38713	1.02149	13	5.6077	1.0453	13	6.90813	1.06307	13	6.28676	1.00137	13	10.4912	559	60.7748	5.47803	0.993531	1.03658	1.04333	0.958472	0.169349
XP_015639221.1	LOC4337834	4337834	PREDICTED: translocase of chloroplast 159, chloroplastic [Oryza sativa Japonica Group]	228.798	22.74	1	25	25	56	1.08762	35	6.09841	1.13523	35	5.46127	1.09406	35	6.62263	0.906736	35	5.81935	0.914248	35	4.41357	0.904738	35	4.38581	1306	139.874	4.4751	1.10564	0.908574	0.821766	1.21689	0.000203741
XP_015632349.1	LOC4333308	4333308	PREDICTED: 40S ribosomal protein S3-2 [Oryza sativa Japonica Group]	228.171	65.35	1	6	14	58	0.919083	9	10.8095	0.985029	9	5.05257	1.08999	9	13.093	1.00054	9	2.62455	0.948383	9	6.02169	0.962127	9	9.66518	228	25.4186	9.5249	0.998033	0.970351	0.972263	1.02853	0.623658
XP_015647015.1	LOC4342621	4342621	PREDICTED: plasma membrane ATPase 1 [Oryza sativa Japonica Group]	226.759	30.51	1	8	24	56	0.884972	9	2.87932	0.874142	9	4.43056	0.780574	9	7.29642	1.06774	9	4.8169	1.11884	9	3.46031	1.25833	9	5.46101	957	105.374	6.78564	0.846563	1.14831	1.35643	0.737228	0.0101919
XP_015632068.1	LOC4333359	4333359	PREDICTED: chlorophyll a-b binding protein, chloroplastic [Oryza sativa Japonica Group]	224.475	31.18	1	4	6	63	1.22325	12	10.5823	1.1507	12	7.76231	0.916622	12	1.60029	0.879879	12	12.9195	0.935072	12	4.89267	0.963889	12	4.44205	263	28.4774	5.90967	1.09686	0.92628	0.844485	1.18415	0.14941
XP_015643082.1	LOC4341645	4341645	PREDICTED: pyrophosphate-energized vacuolar membrane proton pump [Oryza sativa Japonica Group]	224.265	19.95	3	4	17	56	1.01313	12	7.35478	1.0731	12	9.00671	0.95013	12	8.35181	0.944035	12	9.01863	0.996341	12	7.80431	0.994862	12	6.24384	782	81.7103	5.41455	1.01212	0.978413	0.966697	1.03445	0.440993
XP_015613006.1	LOC4349114	4349114	PREDICTED: glycine cleavage system H protein, mitochondrial [Oryza sativa Japonica Group]	223.974	67.68	1	6	6	53	1.19725	19	8.03689	0.94158	19	3.60163	1.49061	19	4.91319	0.796048	19	5.66495	0.769166	19	8.38076	0.876576	19	6.46886	164	17.3566	5.03369	1.20981	0.81393	0.672773	1.48638	0.0707683
XP_015625435.1	LOC4331150	4331150	PREDICTED: 3-ketoacyl-CoA thiolase 2, peroxisomal [Oryza sativa Japonica Group]	223.065	41.29	1	14	14	52	1.00364	32	7.80229	0.940017	32	7.83053	1.0288	32	6.90439	1.064	32	6.09407	0.966376	32	7.11758	1.03987	32	8.95342	448	46.8	8.14795	0.990817	1.02341	1.0329	0.96815	0.455559
XP_015646883.1	LOC4343618	4343618	PREDICTED: brefeldin A-inhibited guanine nucleotide-exchange protein 5 [Oryza sativa Japonica Group]	222.954	25.26	1	38	38	57	0.96464	48	6.94261	0.979706	48	5.79768	0.974916	48	5.16864	1.00834	48	4.46505	1.03457	48	5.21673	1.00325	48	6.13925	1718	189.612	5.60498	0.973087	1.01539	1.04347	0.958342	0.0166242
XP_015631133.1	LOC4333880	4333880	PREDICTED: 14-3-3-like protein GF14-F isoform X2 [Oryza sativa Japonica Group]	220.398	59.23	3	8	15	59	0.873862	16	6.43127	0.876695	16	6.81446	1.08681	16	5.37968	1.08083	16	6.29759	1.0152	16	7.81534	1.03971	16	5.63983	260	29.1596	4.88135	0.94579	1.04525	1.10516	0.904849	0.245111
XP_015620103.1	LOC4352242	4352242	PREDICTED: ubiquitin carboxyl-terminal hydrolase 12 isoform X4 [Oryza sativa Japonica Group]	220.026	30.99	4	10	32	55	0.977774	10	4.06521	0.962625	10	9.39821	1.01387	10	3.026	1.02133	10	6.93683	1.0107	10	3.94547	1.01277	10	4.76106	1123	131.598	5.8208	0.984755	1.01493	1.03065	0.970266	0.124139
XP_015643973.1	LOC4341069	4341069	PREDICTED: formate dehydrogenase 1, mitochondrial [Oryza sativa Japonica Group]	219.468	43.35	2	17	17	56	0.996191	40	10.3802	0.912008	40	8.47404	1.17421	40	9.04991	0.995047	40	5.39459	0.893922	40	8.05939	1.04497	40	6.14559	376	41.3152	7.1665	1.02747	0.977981	0.951836	1.0506	0.608407
XP_015631420.1	LOC4334171	4334171	PREDICTED: alpha-1,4 glucan phosphorylase L isozyme, chloroplastic/amyloplastic [Oryza sativa Japonica Group]	219.355	30.57	1	26	26	53	0.97711	44	10.773	1.12816	44	7.453	1.00994	44	8.38777	0.905333	44	8.80416	0.997466	44	5.72159	0.966312	44	10.0317	978	109.061	5.88428	1.0384	0.95637	0.921002	1.08577	0.198312
XP_015630560.1	LOC4332389	4332389	PREDICTED: protein TOC75, chloroplastic [Oryza sativa Japonica Group]	218.258	37.7	2	23	23	50	1.07449	36	7.10667	1.09911	36	7.09871	1.04568	36	4.57688	0.928548	36	4.64481	0.955156	36	5.1955	0.933911	36	5.12227	817	87.6322	8.29443	1.07309	0.939205	0.875232	1.14255	0.00155025
XP_015617007.1	LOC4350617	4350617	PREDICTED: alpha-mannosidase isoform X1 [Oryza sativa Japonica Group]	217.539	30.78	2	28	28	49	1.00221	36	7.14374	0.969195	36	6.75188	1.06998	36	6.60478	0.991002	36	3.86773	0.987433	36	4.96561	1.00284	36	4.09194	1020	114.086	6.30322	1.0138	0.993757	0.980234	1.02016	0.541091
XP_015615004.1	LOC4326915	4326915	PREDICTED: coatomer subunit beta-2 [Oryza sativa Japonica Group]	217.402	31.37	1	9	24	52	1.02427	13	4.12179	0.974391	13	2.83402	0.987892	13	2.47647	1.02833	13	6.12645	1.00986	13	2.72381	1.00301	13	3.16728	950	105.155	5.75732	0.995519	1.01373	1.0183	0.982034	0.336889
XP_015630656.1	LOC4332241	4332241	PREDICTED: brefeldin A-inhibited guanine nucleotide-exchange protein 2 [Oryza sativa Japonica Group]	217.292	20.96	1	34	35	59	0.980744	43	6.60653	1.00598	43	6.08623	0.972825	43	3.40923	1.0161	43	6.12496	1.0375	43	4.28186	1.00837	43	4.09969	1789	197.515	5.69385	0.986515	1.02066	1.03461	0.966548	0.0616525
XP_015640196.1	LOC4338861	4338861	PREDICTED: phenylalanine ammonia-lyase [Oryza sativa Japonica Group]	217.217	33.8	1	8	22	54	0.982652	15	5.60657	0.89795	15	10.4249	0.789855	15	15.4837	1.14436	15	10.6001	1.07953	15	8.5407	1.03175	15	11.323	716	76.6501	6.06201	0.890152	1.08521	1.21913	0.820257	0.0392448
XP_015621275.1	LOC4324810	4324810	PREDICTED: alpha-glucan phosphorylase, H isozyme [Oryza sativa Japonica Group]	217.175	34.72	1	24	24	51	1.06189	31	9.86798	1.0343	31	8.54398	1.04771	31	8.11624	0.939778	31	6.83455	0.907229	31	8.53833	1.01577	31	8.50487	841	94.4113	7.23975	1.04797	0.95426	0.910581	1.0982	0.0474228
XP_015643979.1	LOC4341140	4341140	PREDICTED: probable methionine--tRNA ligase [Oryza sativa Japonica Group]	217.164	34.96	1	22	23	55	1.03349	36	5.929	1.01779	36	4.81813	1.04937	36	4.28045	0.957587	36	9.27553	0.992574	36	5.32403	0.976239	36	5.90948	801	89.3961	6.94678	1.03355	0.975467	0.943802	1.05954	0.0129784
XP_015635806.1	LOC4335673	4335673	PREDICTED: 2-oxoglutarate dehydrogenase, mitochondrial [Oryza sativa Japonica Group]	216.311	32.09	1	19	25	52	1.00971	16	7.53106	0.982812	16	3.81181	0.985674	16	7.51612	1.03135	16	4.87789	1.00743	16	4.10975	1.02848	16	6.58733	1016	115.533	6.91748	0.992731	1.02242	1.02991	0.970961	0.0595547
XP_015625198.1	LOC4328000	4328000	PREDICTED: ferredoxin--NADP reductase, leaf isozyme, chloroplastic-like [Oryza sativa Japonica Group]	216.21	53.55	1	16	19	56	1.25452	37	11.4249	1.11968	37	7.64686	1.09205	37	6.73286	0.810496	37	9.62996	0.884626	37	9.95072	0.900787	37	6.60114	366	40.6384	7.84033	1.15542	0.865303	0.74891	1.33527	0.00719726
XP_015626471.1	LOC4328287	4328287	PREDICTED: 26S proteasome non-ATPase regulatory subunit 2 homolog A [Oryza sativa Japonica Group]	214.29	36.08	1	15	29	52	0.952383	19	8.77597	1.01253	19	5.40904	0.918568	19	5.22997	1.05935	19	5.21784	1.01504	19	6.64395	1.0598	19	9.08974	898	98.0954	5.21143	0.96116	1.04473	1.08695	0.920006	0.0554585
XP_015619764.1	LOC9271171	9271171	PREDICTED: LOW QUALITY PROTEIN: ubiquitin-activating enzyme E1 2 [Oryza sativa Japonica Group]	213.81	28.61	1	1	25	55	1.00858	3	3.9199	1.00341	3	0.401459	1.01514	3	8.51701	1.01974	3	9.25834	0.950108	3	5.02889	0.980847	3	10.0742	1003	111.849	5.40186	1.00904	0.983566	0.974751	1.0259	0.280444
XP_015643077.1	LOC4342124	4342124	PREDICTED: catalase isozyme B [Oryza sativa Japonica Group]	211.963	39.23	1	9	15	55	0.964637	17	14.5637	0.92199	17	17.9672	1.08844	17	23.0854	1.08604	17	17.3401	1.066	17	19.4536	1.0459	17	14.2245	492	56.551	6.96143	0.99169	1.06598	1.07491	0.930309	0.220754
XP_015643649.1	LOC9268318	9268318	PREDICTED: sister chromatid cohesion protein PDS5 homolog A [Oryza sativa Japonica Group]	211.519	25.69	1	38	38	56	1.02917	40	5.82367	1.08282	40	7.18148	0.98868	40	6.54841	0.939062	40	5.1034	1.02687	40	5.47451	0.968128	40	4.56129	1561	174.658	6.62451	1.03356	0.97802	0.946267	1.05678	0.213281
XP_015639300.1	LOC4337900	4337900	PREDICTED: pre-mRNA-processing-splicing factor 8 [Oryza sativa Japonica Group]	210.849	20.86	1	4	42	54	1.06666	3	16.1203	1.06563	3	0.993663	0.982168	3	10.1021	0.904802	3	14.3735	1.03544	3	2.00245	0.934011	3	0.803426	2363	275.197	8.76318	1.03815	0.958084	0.922875	1.08357	0.173995
XP_015636194.1	LOC4336502	4336502	PREDICTED: remorin [Oryza sativa Japonica Group]	210.616	57.77	5	12	13	50	1.03041	30	5.34792	0.970566	30	4.43874	1.06094	30	6.01679	0.93442	30	5.47167	0.971953	30	5.27977	1.0245	30	4.69455	206	22.4017	5.50342	1.02064	0.976957	0.957203	1.04471	0.305916
XP_015614669.1	LOC4348636	4348636	PREDICTED: GDP-mannose 3,5-epimerase 1 [Oryza sativa Japonica Group]	210.589	50	1	6	15	53	1.12441	22	6.5182	1.00565	22	9.63159	1.03964	22	5.97773	0.970611	22	7.73951	0.899119	22	8.785	1.02602	22	5.87131	378	42.7509	6.0874	1.05657	0.965252	0.913573	1.0946	0.147586
XP_015641143.1	LOC4340846	4340846	PREDICTED: trigger factor-like protein TIG, Chloroplastic [Oryza sativa Japonica Group]	209.875	49.91	1	24	24	50	1.20597	34	8.44822	1.17228	34	7.56303	1.10543	34	4.11822	0.849479	34	6.97216	0.829929	34	9.45845	0.906251	34	7.42545	537	59.894	5.2876	1.16123	0.861886	0.742221	1.34731	0.00131829
XP_015632248.1	LOC4334116	4334116	PREDICTED: beta-glucosidase BoGH3B isoform X2 [Oryza sativa Japonica Group]	209.436	36.9	2	16	16	51	1.0522	30	6.2888	0.923984	30	8.27623	1.36148	30	8.62704	0.931824	30	6.43895	0.906353	30	5.17021	0.918003	30	7.15875	626	67.5783	7.32764	1.11256	0.918727	0.82578	1.21098	0.210389
XP_015641366.1	LOC4341467	4341467	PREDICTED: phospholipase D alpha 2-like [Oryza sativa Japonica Group]	209.234	32.93	2	15	22	55	0.942293	32	8.33706	0.895081	32	7.83163	0.969767	32	11.9201	1.09062	32	6.5943	0.96782	32	6.17516	1.12166	32	6.08444	832	92.4553	6.39209	0.935714	1.06003	1.13286	0.88272	0.0743043
XP_015626661.1	LOC4330669	4330669	PREDICTED: dynamin-2A [Oryza sativa Japonica Group]	209.118	32.29	1	16	29	57	0.938728	26	7.97556	0.992294	26	4.61139	0.940046	26	6.08701	1.03214	26	4.34065	1.08121	26	4.37462	1.03008	26	3.57049	923	100.331	9.15869	0.957022	1.04781	1.09486	0.913355	0.0201819
XP_015631326.1	LOC4333393	4333393	PREDICTED: UDP-arabinopyranose mutase 1 [Oryza sativa Japonica Group]	208.244	57.14	1	9	18	55	0.988454	19	6.57612	0.966797	19	5.29141	0.988088	19	4.59905	1.02995	19	6.32743	1.05293	19	4.68235	1.03079	19	6.57634	364	41.3216	6.18896	0.981113	1.03789	1.05787	0.945295	0.00544403
XP_015643295.1	LOC4340298	4340298	PREDICTED: pyrophosphate-energized vacuolar membrane proton pump [Oryza sativa Japonica Group]	208.123	19.95	3	4	15	52	0.884157	11	14.4092	1.07246	11	13.2251	0.959539	11	5.59986	1.0136	11	8.13993	1.14771	11	3.0297	1.08166	11	13.0762	767	79.9935	5.78271	0.972052	1.08099	1.11207	0.899225	0.17944
XP_015646910.1	LOC4343583	4343583	PREDICTED: chlorophyll a-b binding protein CP29.1, chloroplastic [Oryza sativa Japonica Group]	207.788	29.66	1	10	10	53	1.26913	26	6.84543	1.19292	26	10.8711	0.921035	26	5.83204	0.801247	26	10.1056	0.894406	26	8.30493	0.960645	26	7.93447	290	31.33	5.50342	1.1277	0.885433	0.78517	1.27361	0.10356
XP_015642864.1	LOC4340248	4340248	PREDICTED: pre-mRNA-processing-splicing factor 8 [Oryza sativa Japonica Group]	207.524	21.55	1	2	40	53	1.07983	2	4.2696	1.02082	2	2.3099	0.921522	2	4.25231	0.949019	2	2.38825	1.04727	2	3.36372	1.00607	2	0.0369727	2278	266.611	8.73389	1.00739	1.00079	0.993447	1.0066	0.909044
XP_015612500.1	LOC4347691	4347691	PREDICTED: triosephosphate isomerase, chloroplastic [Oryza sativa Japonica Group]	207.033	53.62	1	13	14	45	1.07656	36	6.87006	1.03721	36	7.03011	1.0597	36	8.02539	0.938127	36	7.23644	0.947757	36	8.26873	0.986363	36	6.75716	304	32.3727	7.35693	1.05783	0.957416	0.905079	1.10488	0.00573259
XP_015619253.1	LOC4327819	4327819	PREDICTED: cysteine synthase [Oryza sativa Japonica Group]	206.944	50	1	13	15	51	1.09483	34	8.17176	1.08806	34	7.11536	1.10147	34	7.52438	0.910368	34	9.00796	0.925508	34	9.18226	0.949659	34	6.72262	394	41.7617	6.69775	1.09479	0.928511	0.848122	1.17908	0.000161353
XP_015625716.1	LOC4328485	4328485	PREDICTED: probable 4-coumarate--CoA ligase 3 [Oryza sativa Japonica Group]	206.604	49.1	1	17	23	51	0.895389	21	8.28	0.849666	21	5.70548	0.854851	21	6.46523	1.12568	21	4.8604	1.09795	21	5.46666	1.14493	21	7.54175	554	59.6026	5.17334	0.866636	1.12285	1.29565	0.771816	0.000208589
XP_015646496.1	LOC4343565	4343565	PREDICTED: eukaryotic translation initiation factor 4G [Oryza sativa Japonica Group]	205.992	18.58	1	26	26	51	1.00757	38	7.08098	1.02361	38	7.08394	1.03476	38	6.393	0.988627	38	6.39118	1.00962	38	5.67227	0.946694	38	6.69608	1792	193.414	8.08936	1.02198	0.981646	0.960532	1.04109	0.115352
XP_015630641.1	LOC4333901	4333901	PREDICTED: NADH dehydrogenase [ubiquinone] iron-sulfur protein 1, mitochondrial [Oryza sativa Japonica Group]	205.941	41.21	1	23	23	50	0.970306	36	13.3071	0.987095	36	12.5947	0.930633	36	13.0849	0.974735	36	9.41767	1.03777	36	8.45128	1.02622	36	9.26505	808	87.1293	6.56592	0.962678	1.01291	1.05218	0.950411	0.121317
XP_015611827.1	LOC4324171	4324171	PREDICTED: uncharacterized protein LOC4324171 [Oryza sativa Japonica Group]	205.884	26.94	1	31	31	52	0.965653	41	6.36434	0.991736	41	4.96864	0.985219	41	7.17793	1.02711	41	6.81787	1.04604	41	5.86178	1.00086	41	5.97354	1377	146.969	7.12256	0.980869	1.02467	1.04465	0.957254	0.045504
XP_015625812.1	LOC4330016	4330016	PREDICTED: succinyl-CoA ligase [ADP-forming] subunit beta, mitochondrial [Oryza sativa Japonica Group]	205.44	49.05	1	18	18	50	1.01804	32	9.4501	1.00163	32	3.16609	0.982193	32	6.06216	1.01303	32	5.53044	0.977255	32	5.37589	1.02245	32	4.79268	422	45.0627	6.31592	1.00062	1.00425	1.00362	0.99639	0.84363
XP_015630606.1	LOC4333935	4333935	PREDICTED: translational activator GCN1 [Oryza sativa Japonica Group]	205.43	18.21	1	41	41	55	1.02977	45	5.33747	1.03099	45	7.92085	0.990311	45	6.57083	1.01324	45	5.12272	0.961854	45	6.6031	1.01506	45	5.69338	2625	286.463	7.26904	1.01702	0.996719	0.980035	1.02037	0.407697
XP_015626085.1	LOC4328737	4328737	PREDICTED: aminopeptidase M1-A [Oryza sativa Japonica Group]	205.266	34.4	1	26	26	55	1.03022	40	5.92261	1.02333	40	5.38174	1.02554	40	4.85837	0.996712	40	4.58434	0.963402	40	6.08564	0.971859	40	4.81002	878	98.391	5.19873	1.02636	0.977324	0.95222	1.05018	0.0086017
XP_015625917.1	LOC4330237	4330237	PREDICTED: tripeptidyl-peptidase 2 [Oryza sativa Japonica Group]	205.155	29.21	1	31	31	53	1.04339	36	6.22942	1.04267	36	4.70331	1.04553	36	6.1354	0.94346	36	4.74713	0.961131	36	4.67383	0.981048	36	4.70418	1359	148.54	6.58057	1.04386	0.96188	0.921461	1.08523	0.00166769
XP_015643842.1	LOC9270869	9270869	PREDICTED: isoleucine--tRNA ligase, cytoplasmic [Oryza sativa Japonica Group]	205.029	33.45	2	31	31	49	1.05442	37	6.84061	1.03668	37	5.78376	1.01834	37	8.42658	0.963218	37	4.86385	0.962287	37	6.56497	1.0046	37	6.46017	1172	132.773	6.21436	1.03648	0.976702	0.942328	1.0612	0.0264577
XP_015635772.1	LOC4337406	4337406	PREDICTED: pyruvate kinase, cytosolic isozyme [Oryza sativa Japonica Group]	204.93	37.57	1	14	16	52	1.00375	29	4.18502	0.940777	29	5.71546	0.96277	29	6.91472	1.05382	29	2.50905	0.972234	29	5.74326	1.06053	29	4.8281	511	55.1909	7.91357	0.9691	1.02886	1.06167	0.941914	0.152256
XP_015642952.1	LOC4339833	4339833	PREDICTED: plastocyanin, chloroplastic [Oryza sativa Japonica Group]	203.664	14.55	1	2	2	43	1.19545	21	4.1615	0.924967	21	4.9284	1.29319	21	8.57392	0.811314	21	7.30486	0.857781	21	10.8016	0.946589	21	3.54981	220	22.9004	7.03467	1.13787	0.871895	0.766252	1.30505	0.0855238
XP_015647572.1	LOC4342593	4342593	PREDICTED: thioredoxin H1 [Oryza sativa Japonica Group]	203.03	67.21	1	10	10	57	0.927011	47	9.30497	0.893087	47	9.3219	1.02299	47	4.88742	1.07267	47	5.54487	1.0244	47	4.7931	1.04478	47	5.20022	122	13.1477	5.30029	0.947696	1.04728	1.10508	0.904909	0.073634
XP_015630458.1	LOC4332447	4332447	PREDICTED: calcium-transporting ATPase 4, endoplasmic reticulum-type [Oryza sativa Japonica Group]	202.965	27.87	1	15	20	47	0.994285	22	5.66554	0.988924	22	6.0732	0.965436	22	5.1138	1.02439	22	5.13751	1.01647	22	5.72046	1.00491	22	5.0964	1062	115.292	5.30029	0.982882	1.01526	1.03294	0.968112	0.0369156
XP_015626335.1	LOC4330673	4330673	PREDICTED: pyruvate dehydrogenase E1 component subunit alpha-1, mitochondrial [Oryza sativa Japonica Group]	202.921	56.41	2	19	19	49	0.942345	34	13.4783	0.963905	34	7.34316	0.96564	34	8.60451	1.03932	34	8.93282	1.01603	34	8.97599	1.06329	34	5.68643	390	42.6746	7.76709	0.957297	1.03955	1.08592	0.920879	0.006151
XP_015650067.1	LOC4345387	4345387	PREDICTED: phosphoenolpyruvate carboxylase 2 [Oryza sativa Japonica Group]	202.743	33.51	2	16	29	49	1.10459	16	8.17703	1.0803	16	8.72151	0.874224	16	9.4114	0.891127	16	5.88745	0.96	16	7.57604	1.06474	16	5.00643	964	109.986	5.79541	1.01971	0.971954	0.953171	1.04913	0.619328
XP_015616825.1	LOC4324491	4324491	PREDICTED: 2-hydroxyacyl-CoA lyase [Oryza sativa Japonica Group]	202.403	44.71	1	21	21	49	1.02293	37	5.45961	0.988338	37	5.4785	0.962449	37	6.79887	0.993471	37	4.94208	1.02955	37	6.96961	1.06514	37	6.31657	577	60.7875	6.354	0.991239	1.02939	1.03849	0.962941	0.232131
XP_015640421.1	LOC4339677	4339677	PREDICTED: ketol-acid reductoisomerase, chloroplastic [Oryza sativa Japonica Group]	199.637	26.12	1	4	14	51	1.1344	10	8.64311	1.11552	10	4.95188	1.15663	10	12.3561	0.886188	10	6.08051	0.888452	10	7.85109	0.884452	10	4.90219	578	62.3377	6.43018	1.13552	0.886364	0.780582	1.2811	3.11239e-05
XP_015647270.1	LOC4342665	4342665	PREDICTED: coatomer subunit gamma-2 [Oryza sativa Japonica Group]	199.464	34.42	1	19	26	51	0.959184	27	8.42937	1.00588	27	6.90455	0.955675	27	4.53731	1.02709	27	6.102	1.04702	27	5.3994	1.01487	27	4.33957	889	98.4918	5.10986	0.973581	1.02966	1.0576	0.945538	0.0399826
XP_015612100.1	LOC4326648	4326648	PREDICTED: 3'-N-debenzoyl-2'-deoxytaxol N-benzoyltransferase [Oryza sativa Japonica Group]	199.225	49.29	1	16	17	50	0.925632	39	7.65481	0.902674	39	6.55748	0.964877	39	7.92994	1.08766	39	5.73985	1.04928	39	6.13435	1.06588	39	3.49247	424	45.6763	5.24951	0.931061	1.06761	1.14665	0.872102	0.00303745
XP_015628393.1	LOC4334805	4334805	PREDICTED: ankyrin repeat domain-containing protein 2A [Oryza sativa Japonica Group]	198.903	47.14	1	13	13	44	1.07428	25	8.65504	1.0151	25	6.54303	1.11658	25	5.28958	0.928763	25	9.20718	0.943911	25	9.13558	0.933799	25	5.6729	350	37.2111	4.70361	1.06866	0.935491	0.87539	1.14235	0.0110406
XP_015632717.1	LOC4331978	4331978	PREDICTED: mitochondrial outer membrane protein porin 5 [Oryza sativa Japonica Group]	198.857	63.18	1	15	15	44	1.03475	24	3.55208	0.968429	24	3.74723	1.00742	24	4.37287	1.00073	24	4.89243	0.994488	24	3.8573	1.0378	24	5.2549	277	29.4565	9.17334	1.00353	1.01101	1.00745	0.992606	0.766503
XP_015650872.1	LOC4346136	4346136	PREDICTED: glutamate-1-semialdehyde 2,1-aminomutase, chloroplastic [Oryza sativa Japonica Group]	198.851	43.31	1	16	16	48	1.1494	30	10.5783	1.09026	30	9.09509	1.03665	30	8.31889	0.89873	30	9.57997	0.90082	30	10.4098	0.915233	30	8.36106	478	50.2056	6.94678	1.0921	0.904928	0.828612	1.20684	0.00475188
XP_015627687.1	LOC4326544	4326544	PREDICTED: elongation factor 2 [Oryza sativa Japonica Group]	198.55	16.83	1	1	12	54	1.04642	1		1.04782	1		1.01872	1		1.00652	1		0.956515	1		0.951369	1		826	91.9407	6.75635	1.03765	0.971469	0.936218	1.06813	0.0295839
XP_015626014.1	LOC4330888	4330888	PREDICTED: heat shock 70 kDa protein, mitochondrial [Oryza sativa Japonica Group]	198.339	40.5	1	8	22	48	0.988427	15	8.1691	1.01141	15	7.07367	1.02377	15	5.18409	1.00892	15	4.4408	0.981649	15	4.25363	0.973293	15	2.50666	679	72.8527	5.59229	1.00787	0.987953	0.980239	1.02016	0.253128
XP_015650299.1	LOC4345634	4345634	PREDICTED: 14-3-3-like protein GF14-C [Oryza sativa Japonica Group]	197.6	57.03	2	9	15	53	0.856336	26	7.39855	0.904457	26	5.76769	1.04111	26	6.12515	1.10163	26	4.56432	1.07194	26	7.87186	1.0688	26	7.30475	256	28.8084	4.84326	0.933967	1.08079	1.1572	0.864153	0.0596191
XP_015629653.1	LOC4334349	4334349	PREDICTED: peroxisomal (S)-2-hydroxy-acid oxidase GLO1 [Oryza sativa Japonica Group]	197.548	24.93	1	10	15	52	1.17992	16	18.7621	1.08871	16	8.10611	1.05745	16	12.1767	0.869394	16	12.0729	0.885612	16	16.3455	0.945854	16	11.6473	706	75.629	9.08545	1.10869	0.900287	0.812024	1.23149	0.00869302
XP_015631769.1	LOC4334035	4334035	PREDICTED: CBS domain-containing protein CBSX3, mitochondrial [Oryza sativa Japonica Group]	196.118	52.68	1	7	7	46	1.02579	21	4.60142	0.980487	21	3.95878	1.04762	21	4.30026	0.98616	21	4.39265	0.961881	21	6.08209	1.02707	21	4.0645	205	22.2936	9.15869	1.01796	0.991704	0.974203	1.02648	0.392679
XP_015620922.1	LOC4326606	4326606	PREDICTED: N-alpha-acetyltransferase 16, NatA auxiliary subunit isoform X1 [Oryza sativa Japonica Group]	196.005	34.65	2	27	27	50	1.04374	35	5.96334	1.04103	35	4.47444	0.983448	35	3.62762	0.981044	35	4.50082	0.993477	35	6.81365	0.983651	35	5.20983	909	103.652	6.46826	1.02274	0.986058	0.964135	1.0372	0.140891
XP_015632825.1	LOC4334534	4334534	PREDICTED: mitochondrial Rho GTPase 1 [Oryza sativa Japonica Group]	196.005	52.34	1	25	25	46	1.02095	33	19.0609	0.999295	33	6.71294	0.971956	33	6.50746	1.0063	33	9.93058	0.969162	33	11.3347	0.985905	33	8.11338	642	71.3266	5.69385	0.9974	0.987123	0.989696	1.01041	0.59429
XP_015630957.1	LOC4333799	4333799	PREDICTED: valine--tRNA ligase, mitochondrial 1 [Oryza sativa Japonica Group]	195.117	27.8	5	25	26	47	1.03508	25	4.70513	1.00767	25	8.33299	0.990832	25	4.62391	0.988489	25	5.29922	0.95123	25	6.10416	1.00866	25	4.99002	1054	119.588	6.75635	1.01119	0.982793	0.971915	1.0289	0.251308
XP_015640040.1	LOC4338353	4338353	PREDICTED: ADP,ATP carrier protein 1, mitochondrial [Oryza sativa Japonica Group]	195.107	35.26	1	7	14	58	1.00905	19	5.01599	1.02393	19	3.09338	1.02195	19	6.30043	0.985665	19	5.04721	0.995781	19	4.8129	0.991571	19	4.27337	380	40.951	9.74463	1.01831	0.991005	0.973182	1.02756	0.00773068
XP_015614131.1	LOC4349446	4349446	PREDICTED: eukaryotic translation initiation factor 3 subunit B [Oryza sativa Japonica Group]	194.706	34.63	1	23	23	47	1.03188	31	6.50934	1.01129	31	6.05738	1.04521	31	7.34741	0.987245	31	6.40199	0.982269	31	6.864	0.957422	31	5.32143	719	83.1294	5.07178	1.02946	0.975646	0.947726	1.05516	0.0163436
XP_015625613.1	LOC4328526	4328526	PREDICTED: pyrophosphate-energized vacuolar membrane proton pump [Oryza sativa Japonica Group]	194.699	21.3	3	2	15	48	1.03179	3	2.32985	1.06291	3	4.87312	0.932829	3	0.490245	0.987653	3	0.166085	0.969378	3	0.365695	1.0138	3	8.40193	770	80.1277	5.47803	1.00918	0.990276	0.981272	1.01908	0.670842
XP_015624648.1	LOC4328859	4328859	PREDICTED: phosphoenolpyruvate carboxylase 1 [Oryza sativa Japonica Group]	194.501	29.44	1	15	24	48	0.939824	23	10.1849	0.966743	23	8.85481	0.895346	23	9.65434	1.04935	23	8.1356	1.02557	23	5.25854	1.08397	23	7.76401	968	109.863	6.22705	0.933971	1.05297	1.12741	0.88699	0.0114031
XP_015621604.1	LOC4326249	4326249	PREDICTED: malate dehydrogenase, mitochondrial [Oryza sativa Japonica Group]	194.295	37.94	1	5	11	44	1.00594	5	5.67365	0.987096	5	3.61285	1.03414	5	3.85388	0.989482	5	9.82128	0.987368	5	7.14309	0.963879	5	1.28129	340	35.4386	8.55811	1.00906	0.980243	0.971445	1.02939	0.144987
XP_015627290.1	LOC4330943	4330943	PREDICTED: 26S protease regulatory subunit 7 [Oryza sativa Japonica Group]	193.713	50.94	1	18	18	54	0.961758	42	8.70927	1.00025	42	5.45089	0.993229	42	4.29019	0.993365	42	5.90649	0.999031	42	6.44894	1.01877	42	6.24513	426	47.6514	6.29053	0.985079	1.00372	1.01893	0.981425	0.257174
XP_015631876.1	LOC4332519	4332519	PREDICTED: pyruvate decarboxylase 2 [Oryza sativa Japonica Group]	193.655	33.72	2	11	14	44	1.03157	13	2.71633	1.01639	13	5.36476	1.11825	13	7.47233	0.978054	13	7.10091	0.860333	13	6.35749	0.975584	13	6.78225	605	64.6774	5.80811	1.0554	0.937991	0.888752	1.12517	0.0792618
XP_015617198.1	LOC9270404	9270404	PREDICTED: ubiquitin carboxyl-terminal hydrolase 12 isoform X2 [Oryza sativa Japonica Group]	193.601	33.42	3	13	34	53	0.948475	14	8.64185	1.02107	14	4.15281	1.01644	14	5.751	1.03105	14	6.53329	1.02766	14	7.17535	1.03344	14	7.7371	1116	130.803	5.89697	0.995325	1.03072	1.03556	0.965665	0.206906
XP_015614832.1	LOC4348804	4348804	PREDICTED: 3-ketoacyl-CoA thiolase 2, peroxisomal [Oryza sativa Japonica Group]	192.58	52.71	1	19	19	45	0.965524	29	10.2464	0.885395	29	10.5407	0.948687	29	10.3032	1.06616	29	6.71211	1.07086	29	5.94455	1.05982	29	8.98267	461	47.9947	8.104	0.933202	1.06561	1.14189	0.875743	0.00576017
XP_015618511.1	LOC4325375	4325375	PREDICTED: ketol-acid reductoisomerase, chloroplastic-like [Oryza sativa Japonica Group]	192.541	23.75	1	4	14	47	1.00139	11	4.86757	1.03705	11	2.4359	0.963278	11	11.9272	0.959697	11	6.20053	1.00908	11	4.3043	0.998956	11	7.3173	581	62.777	6.66846	1.00057	0.989244	0.988678	1.01145	0.686477
XP_015611864.1	LOC4347020	4347020	PREDICTED: uncharacterized protein LOC4347020 [Oryza sativa Japonica Group]	192.067	25.91	1	32	32	49	0.947993	33	6.18755	0.996198	33	7.87902	0.950216	33	5.87138	1.03117	33	6.50295	1.07282	33	7.28479	0.991817	33	6.90779	1629	176.765	8.23584	0.964803	1.03194	1.06958	0.934943	0.0757565
XP_015646818.1	LOC4344231	4344231	PREDICTED: xylose isomerase isoform X1 [Oryza sativa Japonica Group]	191.304	53.44	2	23	23	48	1.07451	37	8.73787	1.03129	37	4.86218	1.01346	37	5.55013	0.919065	37	5.68796	0.978818	37	8.05759	0.979326	37	6.03785	479	53.4607	5.65576	1.03976	0.959069	0.922399	1.08413	0.0403711
XP_015627319.1	LOC4331017	4331017	PREDICTED: aspartate aminotransferase, chloroplastic [Oryza sativa Japonica Group]	191.297	46.51	1	19	19	48	1.04295	34	5.12754	1.01429	34	4.925	0.991062	34	3.86593	0.99925	34	4.75775	0.929123	34	5.38385	1.02712	34	4.69006	458	50.3186	8.08936	1.0161	0.985164	0.969554	1.0314	0.398837
XP_015635545.1	LOC4337166	4337166	PREDICTED: beta-D-xylosidase 4 [Oryza sativa Japonica Group]	191.212	28.37	2	16	17	48	1.02593	37	9.69425	0.928413	37	7.71476	1.18524	37	12.3382	0.919075	37	9.40935	0.960516	37	6.70765	0.969678	37	8.5263	765	80.8695	6.87354	1.04653	0.949756	0.907529	1.10189	0.274295
XP_015639301.1	LOC4339033	4339033	PREDICTED: uncharacterized protein LOC4339033 isoform X1 [Oryza sativa Japonica Group]	190.552	26.13	2	26	26	44	0.984928	23	9.21916	1.03179	23	6.61919	1.01835	23	6.662	0.992328	23	6.92754	1.0111	23	5.47369	0.9792	23	7.17535	1412	152.297	4.39893	1.01169	0.994208	0.98272	1.01758	0.354918
XP_015643925.1	LOC4341354	4341354	PREDICTED: elongation factor 1-gamma 3 [Oryza sativa Japonica Group]	189.488	41.83	1	6	14	52	1.0832	6	10.8969	1.07977	6	3.69059	0.938445	6	2.2714	0.983455	6	0.676467	0.958213	6	0.622319	0.968845	6	6.91148	416	47.36	6.46826	1.0338	0.970171	0.938447	1.06559	0.257644
XP_015614983.1	LOC9271934	9271934	PREDICTED: 60S ribosomal protein L5-1 [Oryza sativa Japonica Group]	189.47	29.61	1	3	13	51	1.0519	5	3.58643	1.01721	5	4.17525	1.05224	5	7.76923	0.939974	5	5.22037	0.956397	5	2.66595	0.970026	5	1.45221	304	34.7157	9.1001	1.04045	0.955466	0.918319	1.08895	0.0042408
XP_015643741.1	LOC4340042	4340042	PREDICTED: enolase 1 [Oryza sativa Japonica Group]	189.149	41.48	1	8	16	41	1.06577	7	0.863364	0.967148	7	1.8878	1.0703	7	9.02035	1.05691	7	5.2279	0.849074	7	19.5895	0.950553	7	3.9015	446	47.9084	5.56689	1.03441	0.952179	0.920508	1.08636	0.298017
XP_015631165.1	LOC4332690	4332690	PREDICTED: magnesium-chelatase subunit ChlH, chloroplastic [Oryza sativa Japonica Group]	188.891	23.36	2	25	25	48	1.08151	33	7.3955	1.10049	33	5.27415	0.990545	33	5.63357	0.987755	33	4.03704	0.928284	33	5.82697	0.951971	33	5.42969	1387	153.374	6.23975	1.05751	0.956003	0.904012	1.10618	0.0560512
XP_015639765.1	LOC4338812	4338812	PREDICTED: guanosine nucleotide diphosphate dissociation inhibitor 2 [Oryza sativa Japonica Group]	188.593	51.01	3	3	18	47	0.964103	3	4.92576	0.847927	3	5.32173	1.03629	3	1.45985	1.03204	3	2.32016	1.09096	3	0.21647	1.06095	3	1.56372	445	49.6658	5.73193	0.94944	1.06132	1.11783	0.894587	0.123301
NP_039411.1	psbB	3131410	photosystem II 47 kDa protein (plastid) [Oryza sativa Japonica Group]	188.466	24.21	1	9	9	43	1.31015	17	7.27734	1.20977	17	7.25554	0.934979	17	7.32554	0.819052	17	17.098	0.950636	17	6.55734	0.895076	17	8.07091	508	55.9633	6.43018	1.15163	0.888255	0.771299	1.29651	0.0902442
XP_015627405.1	LOC4329578	4329578	PREDICTED: 2-Cys peroxiredoxin BAS1, chloroplastic [Oryza sativa Japonica Group]	188.135	35.63	1	8	8	45	1.18488	36	7.48096	1.12807	36	6.00035	1.07925	36	7.07484	0.859995	36	7.79823	0.874152	36	8.65028	0.903284	36	7.36644	261	28.0794	5.99854	1.13073	0.879144	0.777498	1.28618	0.00160284
XP_015616654.1	LOC4349745	4349745	PREDICTED: 2-isopropylmalate synthase A [Oryza sativa Japonica Group]	187.79	46.14	1	1	23	45	1.08517	4	1.3799	1.05338	4	6.9434	1.00764	4	5.33299	0.976008	4	4.73656	0.930201	4	10.5426	0.958211	4	1.81325	635	68.405	6.93213	1.04873	0.954807	0.910441	1.09837	0.022939
XP_015640980.1	LOC4339874	4339874	PREDICTED: ferredoxin--NADP reductase, leaf isozyme, chloroplastic [Oryza sativa Japonica Group]	187.672	48.34	1	12	15	46	1.233	27	4.99729	1.12807	27	3.67359	1.06758	27	6.33731	0.845003	27	7.91685	0.915198	27	7.71565	0.914479	27	7.0179	362	39.9823	8.51416	1.14288	0.89156	0.780098	1.28189	0.00941022
XP_015635737.1	LOC4337192	4337192	PREDICTED: protein TSS isoform X1 [Oryza sativa Japonica Group]	187.511	23.43	2	31	36	51	1.17542	30	5.48922	1.1765	30	8.84734	1.07703	30	6.02239	0.865233	30	5.73055	0.873179	30	5.16576	0.853333	30	5.5149	1720	189.171	7.25439	1.14299	0.863915	0.755841	1.32303	0.00113184
XP_015631723.1	LOC4333932	4333932	PREDICTED: glutamate decarboxylase 1 [Oryza sativa Japonica Group]	187.22	45.93	3	13	18	48	1.05379	30	5.24077	0.912963	30	6.30431	1.013	30	8.69883	1.01118	30	5.39055	0.897963	30	6.94741	1.10663	30	6.14091	492	55.0309	5.79541	0.993249	1.00526	1.01209	0.988053	0.877961
XP_015621160.1	LOC4325621	4325621	PREDICTED: aspartate aminotransferase, cytoplasmic [Oryza sativa Japonica Group]	187.198	37.61	1	15	15	45	0.959191	21	5.568	0.93897	21	6.19839	1.02731	21	5.10478	1.05472	21	5.69735	0.920225	21	6.3788	1.09679	21	5.08237	460	49.9025	8.48486	0.975157	1.02391	1.05	0.952385	0.459104
XP_015650041.1	LOC4344590	4344590	PREDICTED: 60S acidic ribosomal protein P0 [Oryza sativa Japonica Group]	186.299	37.93	2	2	11	44	0.992559	5	11.0797	0.972691	5	3.34104	1.04606	5	5.68314	1.01454	5	1.00694	1.01246	5	0.629857	1.00377	5	4.31799	319	34.3561	5.49072	1.00377	1.01026	1.00646	0.993581	0.784324
XP_015621026.1	LOC4325351	4325351	PREDICTED: MAR-binding filament-like protein 1 isoform X2 [Oryza sativa Japonica Group]	185.965	42.3	2	31	31	49	1.26572	42	7.84953	1.22308	42	4.9986	1.04259	42	5.21354	0.808623	42	7.88248	0.871998	42	5.06241	0.840919	42	7.42034	766	84.0802	5.04639	1.17713	0.840513	0.714034	1.40049	0.00893794
XP_015636045.1	LOC4336830	4336830	PREDICTED: WEB family protein At5g16730, chloroplastic [Oryza sativa Japonica Group]	185.916	39.37	1	30	30	51	0.934126	35	5.91566	0.985366	35	4.315	0.895319	35	5.18596	1.06167	35	3.51507	1.10117	35	6.96719	1.00448	35	4.25119	762	83.8606	4.95752	0.93827	1.05577	1.12523	0.888704	0.0374024
XP_015625167.1	LOC4327981	4327981	PREDICTED: glycerate dehydrogenase [Oryza sativa Japonica Group]	185.526	52.59	1	16	16	50	1.15168	31	18.1182	1.08607	31	9.3718	0.981974	31	7.8743	0.903356	31	11.7374	0.897757	31	13.1415	0.962522	31	8.312	386	42.0479	7.02002	1.07324	0.921212	0.858346	1.16503	0.0469813
XP_015646378.1	LOC4343946	4343946	PREDICTED: phospho-2-dehydro-3-deoxyheptonate aldolase 2, chloroplastic [Oryza sativa Japonica Group]	185.415	42.27	1	11	16	43	0.922967	19	9.54546	0.931083	19	5.51387	0.92833	19	10.463	1.11352	19	14.5695	1.05146	19	6.51928	1.08985	19	8.46448	537	59.0409	8.23584	0.92746	1.08494	1.1698	0.854846	0.000989286
XP_015643982.1	LOC4340643	4340643	PREDICTED: pyrophosphate--fructose 6-phosphate 1-phosphotransferase subunit beta [Oryza sativa Japonica Group]	185.315	41.62	1	21	21	48	1.01824	41	6.44185	0.968667	41	8.47018	0.995584	41	6.07319	1.00678	41	5.42113	0.982376	41	6.34804	1.06777	41	5.84377	567	61.223	6.41748	0.994164	1.01897	1.02496	0.975652	0.442768
XP_015621707.1	LOC4326682	4326682	PREDICTED: protein SGT1 homolog [Oryza sativa Japonica Group]	184.908	44.14	1	17	17	45	0.985186	18	7.45193	0.93698	18	4.5054	1.00979	18	7.09069	1.0689	18	4.52296	1.01736	18	7.04541	1.00987	18	4.41316	367	40.9125	5.05908	0.97732	1.03204	1.05599	0.946975	0.125398
XP_015619522.1	LOC4352791	4352791	PREDICTED: 2-methyl-6-phytyl-1,4-hydroquinone methyltransferase 2, chloroplastic isoform X2 [Oryza sativa Japonica Group]	184.84	32.47	3	9	9	38	1.13342	22	3.28194	1.1198	22	6.92914	1.09529	22	4.9101	0.867536	22	6.7682	0.895847	22	6.05734	0.967879	22	5.20215	348	38.9151	9.5249	1.11617	0.91042	0.815663	1.226	0.00296866
XP_015628287.1	LOC4334588	4334588	PREDICTED: chalcone--flavonone isomerase [Oryza sativa Japonica Group]	183.848	54.51	1	9	9	40	0.977135	30	12.0861	0.926225	30	12.3813	1.07692	30	19.3538	0.933414	30	9.55036	1.00836	30	9.47047	1.05923	30	13.4358	233	23.8782	5.2749	0.993427	1.00033	1.00695	0.993096	0.910018
XP_015633531.1	LOC4336951	4336951	PREDICTED: oxygen-dependent coproporphyrinogen-III oxidase, chloroplastic [Oryza sativa Japonica Group]	182.87	38.1	2	16	16	50	1.09321	44	9.37927	1.10093	44	8.37431	1.05966	44	8.15823	0.906867	44	12.0604	0.91595	44	8.37528	0.93306	44	6.80787	399	43.8439	6.66846	1.0846	0.918626	0.846972	1.18068	0.000361289
XP_015635449.1	LOC4337230	4337230	PREDICTED: D-3-phosphoglycerate dehydrogenase 3, chloroplastic [Oryza sativa Japonica Group]	182.715	28.22	1	16	18	45	1.00334	28	7.87559	0.961976	28	4.08122	0.955083	28	8.33019	1.05359	28	4.6076	0.982544	28	5.37713	1.0438	28	4.67394	613	63.9251	7.31299	0.973466	1.02664	1.05463	0.948204	0.118789
XP_015625244.1	LOC4331244	4331244	PREDICTED: probable cytosolic oligopeptidase A [Oryza sativa Japonica Group]	182.634	37.53	1	23	24	46	1.0583	34	7.28091	1.03753	34	5.55565	0.991528	34	3.38779	0.958813	34	4.05405	0.969807	34	6.25952	1.01228	34	4.6283	770	86.1641	6.07471	1.02912	0.9803	0.952561	1.0498	0.129105
XP_015620006.1	LOC4352339	4352339	PREDICTED: heat shock protein 90-6, mitochondrial [Oryza sativa Japonica Group]	182.559	31.94	1	16	22	45	0.976482	19	11.575	0.988734	19	8.67473	0.942113	19	6.63406	1.04933	19	9.26799	0.983517	19	7.74873	1.00535	19	8.18226	811	91.4232	5.32568	0.96911	1.01273	1.04501	0.956925	0.141511
XP_015650762.1	LOC4345439	4345439	PREDICTED: 2-methylene-furan-3-one reductase [Oryza sativa Japonica Group]	182.124	49.74	1	17	17	43	1.1959	32	10.0883	1.15291	32	5.06549	1.12867	32	3.16694	0.843698	32	7.4978	0.841831	32	5.17885	0.889028	32	6.14461	390	39.558	7.86963	1.15916	0.858186	0.74035	1.35071	0.000272564
XP_015617577.1	LOC4350816	4350816	PREDICTED: GDP-mannose 3,5-epimerase 2 [Oryza sativa Japonica Group]	181.902	55.26	1	9	18	47	0.99965	15	7.34586	0.983782	15	8.81738	0.991229	15	5.28946	1.00539	15	6.69332	0.953579	15	8.96912	1.07429	15	4.35069	371	42.1048	6.0874	0.991554	1.01109	1.0197	0.980678	0.609085
XP_015632218.1	LOC4331379	4331379	PREDICTED: heat shock 70 kDa protein, mitochondrial [Oryza sativa Japonica Group]	181.86	36.69	1	8	22	47	1.01968	17	1.66907	1.01408	17	3.99662	1.02585	17	7.41418	0.992483	17	5.89845	0.95173	17	5.30251	1.01126	17	6.07489	676	72.5206	5.88428	1.01987	0.985157	0.965962	1.03524	0.124409
XP_015632132.1	LOC4333823	4333823	PREDICTED: probable linoleate 9S-lipoxygenase 4 isoform X1 [Oryza sativa Japonica Group]	181.191	36.15	4	24	27	47	0.891596	31	5.9097	0.824529	31	9.51862	0.847412	31	8.95442	1.27454	31	7.16337	0.974837	31	6.56183	1.15115	31	4.26638	877	98.6361	7.31299	0.854512	1.13351	1.3265	0.753863	0.0352196
XP_015614994.1	LOC4325100	4325100	PREDICTED: 60S ribosomal protein L5-1 [Oryza sativa Japonica Group]	181.182	27.63	1	1	12	49	0.982081	2	5.33499	1.06132	2	2.90236	0.974182	2	1.13613	1.0657	2	8.78128	0.981453	2	3.78964	0.951207	2	3.34381	304	34.7078	9.17334	1.00586	0.999454	0.993629	1.00641	0.891572
XP_015632002.1	LOC4332040	4332040	PREDICTED: probable mitochondrial-processing peptidase subunit beta [Oryza sativa Japonica Group]	181.118	38.65	1	15	15	40	1.02071	29	6.8228	0.990239	29	7.00114	0.987115	29	5.21145	0.976988	29	4.42777	1.02846	29	6.76112	1.02947	29	4.18586	533	58.7149	5.75732	0.999355	1.01164	1.01229	0.987856	0.579031
XP_015636062.1	LOC4337301	4337301	PREDICTED: protein IQ-DOMAIN 32 [Oryza sativa Japonica Group]	180.448	40.43	1	24	24	51	0.918479	26	7.65299	0.931381	26	12.4736	0.962795	26	11.3614	1.02612	26	9.78701	1.06938	26	8.2703	1.02028	26	7.82036	893	98.4213	4.90674	0.937552	1.03859	1.10777	0.902713	0.00764147
XP_015650377.1	LOC4346171	4346171	PREDICTED: glycine--tRNA ligase, mitochondrial 1 [Oryza sativa Japonica Group]	180.269	37.86	1	23	26	48	1.0309	38	4.44376	1.03608	38	3.87974	1.01012	38	6.16168	1.00155	38	3.92462	0.937243	38	4.91515	0.999754	38	4.91541	737	81.241	7.18115	1.0257	0.979515	0.954971	1.04715	0.110267
XP_015619280.1	LOC4327833	4327833	PREDICTED: V-type proton ATPase subunit B 2 isoform X3 [Oryza sativa Japonica Group]	179.791	45.9	5	18	18	41	0.965441	25	8.78897	0.975715	25	7.95251	0.969021	25	8.88901	1.02634	25	7.35878	1.02924	25	4.32922	1.09114	25	7.69774	488	54.2457	5.14795	0.970059	1.04891	1.08128	0.924827	0.0209497
XP_015636526.1	LOC4336525	4336525	PREDICTED: elongation factor G-1, chloroplastic [Oryza sativa Japonica Group]	179.261	32.99	1	21	21	41	1.18704	26	7.08293	1.12279	26	6.99327	0.956704	26	6.35145	0.896052	26	6.72046	0.912616	26	4.47355	0.960853	26	6.12231	776	85.1539	5.78271	1.08884	0.923174	0.847847	1.17946	0.0808886
XP_015643243.1	LOC4341311	4341311	PREDICTED: uncharacterized protein LOC4341311 isoform X1 [Oryza sativa Japonica Group]	179.022	26.04	2	29	29	46	1.02326	28	3.42555	1.05201	28	4.32874	1.03604	28	7.47852	0.97322	28	3.59159	0.996709	28	7.04994	0.961672	28	6.81489	1375	153.682	6.96143	1.0371	0.9772	0.94224	1.0613	0.0106373
XP_015625645.1	LOC4330539	4330539	PREDICTED: ADP,ATP carrier protein, mitochondrial [Oryza sativa Japonica Group]	178.649	29.32	1	5	12	55	0.993103	16	6.28066	0.979941	16	4.11535	0.97737	16	5.78228	1.0169	16	4.56456	0.986928	16	4.00118	1.03689	16	4.368	382	41.4841	9.77393	0.983471	1.01357	1.03061	0.970302	0.120784
XP_015647294.1	LOC4342469	4342469	PREDICTED: ubiquitin carboxyl-terminal hydrolase 12 isoform X2 [Oryza sativa Japonica Group]	178.637	24.78	2	16	26	46	0.972266	23	5.76542	1.03199	23	4.78235	0.977578	23	6.13898	1.00692	23	8.4536	1.01576	23	5.42845	1.0275	23	4.45442	1118	131.099	5.89697	0.993945	1.01673	1.02292	0.977591	0.318085
XP_015631123.1	LOC9270715	9270715	PREDICTED: phosphoserine aminotransferase 1, chloroplastic [Oryza sativa Japonica Group]	178.578	38.97	1	15	15	43	1.01944	29	7.46315	0.964807	29	6.1701	0.977703	29	3.57667	1.05897	29	4.41102	0.950284	29	5.63751	1.05133	29	4.73076	426	44.9029	8.29443	0.987318	1.02019	1.0333	0.967774	0.44358
XP_015626959.1	LOC4328215	4328215	PREDICTED: proteasome subunit alpha type-1 [Oryza sativa Japonica Group]	178.534	42.59	1	11	11	44	0.980476	31	10.5493	0.990436	31	10.0016	1.00259	31	15.7047	0.954737	31	8.27216	1.00289	31	6.66426	0.989555	31	6.52125	270	29.6117	5.5415	0.991166	0.982395	0.991151	1.00893	0.606506
XP_015619620.1	LOC4351460	4351460	PREDICTED: 2-isopropylmalate synthase A [Oryza sativa Japonica Group]	178.519	46.14	1	1	23	42	1.11117	1		1.1342	1		0.978104	1		0.914474	1		0.978392	1		0.923498	1		635	68.418	6.93213	1.07449	0.938788	0.873705	1.14455	0.0613019
XP_015628637.1	LOC4332648	4332648	PREDICTED: uncharacterized protein LOC4332648 [Oryza sativa Japonica Group]	178.303	38.22	1	22	23	44	0.793132	29	11.8734	0.738412	29	11.4471	0.727662	29	11.4893	1.32544	29	10.8805	1.19974	29	6.17991	1.13241	29	4.42282	730	81.0394	5.71924	0.753069	1.2192	1.61897	0.617676	0.00148813
XP_015618385.1	LOC4325654	4325654	PREDICTED: 3'-N-debenzoyl-2'-deoxytaxol N-benzoyltransferase [Oryza sativa Japonica Group]	178.088	51.55	1	17	17	45	0.968189	36	5.70325	0.904729	36	5.1854	0.996519	36	7.70415	1.04552	36	6.77118	1.00072	36	6.68631	1.0696	36	4.37181	419	46.1363	5.92236	0.956479	1.03861	1.08587	0.92092	0.0720844
XP_015630542.1	LOC4334490	4334490	PREDICTED: T-complex protein 1 subunit theta [Oryza sativa Japonica Group]	177.774	53.48	3	23	23	42	0.958383	34	4.24467	1.02669	34	5.19329	0.976545	34	5.95615	1.00379	34	6.71218	0.980892	34	4.70298	1.03448	34	5.82154	546	58.7463	5.42725	0.987206	1.00639	1.01943	0.980941	0.496262
XP_015626729.1	LOC4330040	4330040	PREDICTED: phenylalanine ammonia-lyase [Oryza sativa Japonica Group]	177.614	35.06	2	6	21	43	0.804914	8	13.3254	0.810828	8	16.614	0.6216	8	29.4693	1.33994	8	14.1738	1.2407	8	9.92616	1.15724	8	2.98939	713	76.9323	6.27783	0.74578	1.24596	1.67068	0.59856	0.00357754
XP_015632111.1	LOC4332424	4332424	PREDICTED: UDP-glucuronic acid decarboxylase 6 [Oryza sativa Japonica Group]	177.351	53.43	1	13	14	42	0.915053	23	13.336	0.919995	23	8.59028	0.87966	23	6.55399	1.08659	23	10.7792	1.09579	23	4.71207	1.06908	23	8.26982	350	39.2842	7.60596	0.904903	1.08382	1.19772	0.83492	0.000277372
XP_015643053.1	LOC4341796	4341796	PREDICTED: ATP-dependent zinc metalloprotease FTSH 2, chloroplastic [Oryza sativa Japonica Group]	177.336	36.83	1	19	20	44	1.1091	27	16.4787	1.13212	27	6.70377	1.03624	27	11.4356	0.887781	27	13.0612	0.92533	27	10.1079	0.946948	27	6.10944	676	72.4928	5.71924	1.09249	0.92002	0.842135	1.18746	0.00687854
XP_015640375.1	LOC4337858	4337858	PREDICTED: protein disulfide isomerase-like 2-1 isoform X2 [Oryza sativa Japonica Group]	177.285	51.91	2	10	17	47	0.950587	18	5.62119	1.02982	18	4.64021	1.02501	18	5.45926	1.0113	18	4.8831	1.02869	18	5.03251	0.972713	18	3.56871	366	39.8875	6.99072	1.00181	1.00423	1.00243	0.997581	0.940372
XP_015617463.1	LOC4327239	4327239	PREDICTED: transaldolase [Oryza sativa Japonica Group]	177.195	42.13	1	19	19	46	1.00158	41	5.94074	0.966509	41	7.98306	1.02378	41	6.07001	1.00169	41	4.90488	1.02944	41	5.27332	1.00764	41	6.10928	432	46.4023	6.44287	0.997289	1.01292	1.01568	0.984565	0.449779
XP_015643697.1	LOC4340644	4340644	PREDICTED: dynamin-2B [Oryza sativa Japonica Group]	176.801	31.83	2	14	27	48	0.991484	21	6.934	0.996158	21	6.43856	1.02238	21	8.97028	0.9923	21	6.96916	1.02265	21	7.45985	1.00915	21	4.44229	911	99.1805	9.17334	1.00334	1.00803	1.00468	0.995343	0.736637
XP_015640696.1	LOC4338500	4338500	PREDICTED: ERBB-3 BINDING PROTEIN 1 [Oryza sativa Japonica Group]	176.606	41.98	1	17	17	46	1.03118	37	8.14739	1.04622	37	4.33395	1.02884	37	5.64964	0.968041	37	4.85612	0.962307	37	4.00175	0.972021	37	5.3879	393	43.1705	7.07861	1.03541	0.967457	0.934367	1.07024	0.000377276
XP_015641102.1	LOC4340276	4340276	PREDICTED: 26S protease regulatory subunit 6A homolog [Oryza sativa Japonica Group]	176.398	51.52	2	1	18	42	0.9557	2	1.81518	0.992478	2	3.26623	1.0346	2	2.40722	1.03302	2	1.97729	1.0224	2	1.67095	0.983886	2	1.31959	429	47.7496	5.07178	0.994259	1.0131	1.01895	0.9814	0.52723
XP_015639465.1	LOC4339682	4339682	PREDICTED: malate dehydrogenase, mitochondrial [Oryza sativa Japonica Group]	175.939	47.65	1	5	11	39	1.06791	3	3.22582	1.07005	3	8.0032	1.09078	3	1.11543	0.917308	3	0.83728	0.969257	3	2.35833	0.923369	3	9.06565	340	35.4137	8.104	1.07625	0.936644	0.870288	1.14905	0.00147311
XP_015611327.1	LOC4326208	4326208	PREDICTED: ADP-ribosylation factor isoform X2 [Oryza sativa Japonica Group]	175.36	50.98	6	7	7	43	0.932761	27	7.79087	0.96567	27	7.09652	0.996806	27	6.50086	1.07937	27	3.65536	1.02745	27	6.27739	1.02925	27	4.647	153	17.6973	8.41162	0.965079	1.04536	1.08318	0.923205	0.0330645
XP_015625151.1	LOC4331050	4331050	PREDICTED: 26S protease regulatory subunit 6A homolog [Oryza sativa Japonica Group]	174.693	51.52	2	1	18	42	0.960309	2	4.27719	1.00232	2	4.80606	0.973282	2	6.80141	1.04219	2	2.30419	0.970884	2	6.86495	1.05575	2	5.50765	429	47.7676	5.07178	0.978637	1.02294	1.04527	0.956689	0.2026
XP_015612118.1	LOC4346920	4346920	PREDICTED: leucine--tRNA ligase, cytoplasmic [Oryza sativa Japonica Group]	174.44	25.87	2	14	23	41	1.01836	10	6.53021	1.03405	10	2.09147	1.04905	10	4.18559	0.936287	10	4.41407	0.968672	10	4.09639	1.03166	10	5.93558	1094	123.38	6.78564	1.03382	0.978872	0.946851	1.05613	0.134673
XP_015626907.1	LOC4331044	4331044	PREDICTED: pyrophosphate-energized vacuolar membrane proton pump [Oryza sativa Japonica Group]	174.23	17.98	3	2	14	44	1.15447	2	11.0704	0.874845	2	6.88911	0.628343	2	5.64433	1.24004	2	0.907781	0.594028	2	6.99508	1.42025	2	3.74891	762	79.7994	5.57959	0.885884	1.08477	1.22451	0.816655	0.534877
XP_015639685.1	LOC4339796	4339796	PREDICTED: eukaryotic translation initiation factor 5B [Oryza sativa Japonica Group]	173.561	20.4	1	24	24	43	1.00825	31	11.267	1.00505	31	8.08021	1.00544	31	10.1993	0.989284	31	6.29676	0.997901	31	9.82774	0.976613	31	7.40093	1289	142.809	5.2876	1.00625	0.987933	0.981801	1.01854	0.0431006
XP_015614152.1	LOC4348979	4348979	PREDICTED: protein TIC110, chloroplastic [Oryza sativa Japonica Group]	173.455	39.59	1	14	15	41	1.40258	30	14.6895	1.21911	30	7.70693	1.14324	30	6.46149	0.653734	30	19.8886	0.813686	30	11.4052	0.811193	30	7.85497	442	47.1907	5.94775	1.25498	0.759538	0.60522	1.65229	0.00607053
XP_015643764.1	LOC4340097	4340097	PREDICTED: coatomer subunit beta'-1 isoform X3 [Oryza sativa Japonica Group]	173.396	29.27	3	14	22	43	0.969675	27	7.09758	0.982005	27	6.69975	0.985431	27	4.41792	1.02585	27	6.51871	1.04619	27	5.55691	1.02301	27	7.75263	902	102.195	5.0083	0.979037	1.03168	1.05377	0.948972	0.00380634
XP_015620635.1	LOC4352083	4352083	PREDICTED: chloroplast stem-loop binding protein of 41 kDa b, chloroplastic [Oryza sativa Japonica Group]	172.572	36.7	1	13	13	41	1.28371	29	8.67791	1.06574	29	7.59217	1.11227	29	6.26286	0.841236	29	10.9156	0.848597	29	7.98616	0.942387	29	12.2158	376	41.5065	8.52881	1.15391	0.877407	0.76038	1.31513	0.0200427
XP_015627981.1	LOC4333259	4333259	PREDICTED: magnesium-chelatase subunit ChlI, chloroplastic [Oryza sativa Japonica Group]	172.446	36.14	1	14	14	43	1.17704	31	7.02144	1.17139	31	7.32857	1.05054	31	4.63606	0.859136	31	10.0141	0.869284	31	6.34311	0.909909	31	6.3517	415	44.8375	5.71924	1.13299	0.879443	0.776214	1.2883	0.00452778
XP_015639761.1	LOC4337853	4337853	PREDICTED: importin subunit alpha-1b [Oryza sativa Japonica Group]	172.173	44.19	1	14	19	38	0.938108	19	10.9078	0.987396	19	4.04018	0.930501	19	6.57064	1.06401	19	9.44678	1.04717	19	7.08719	1.05645	19	8.58097	534	58.5299	5.31299	0.952002	1.05587	1.10911	0.901625	0.00493115
XP_015630429.1	LOC4333161	4333161	PREDICTED: chaperone protein ClpB2, chloroplastic [Oryza sativa Japonica Group]	171.7	35.28	3	24	28	44	1.06587	32	6.27531	1.11067	32	6.44238	0.939987	32	6.53748	0.94986	32	6.17812	0.935868	32	5.56831	1.01495	32	6.20425	978	108.918	6.62451	1.03884	0.966893	0.930739	1.07441	0.272586
NP_039367.1	psbC	3131411	photosystem II 44 kDa protein (plastid) [Oryza sativa Japonica Group]	171.527	34.25	1	13	13	41	1.22226	34	17.876	1.14308	34	13.6574	0.922981	34	9.39892	0.758006	34	19.3043	0.946821	34	8.3095	0.930127	34	14.0958	473	52.0428	7.21045	1.09611	0.878318	0.801306	1.24796	0.113871
XP_015630440.1	LOC4334800	4334800	PREDICTED: elongation factor Tu, mitochondrial [Oryza sativa Japonica Group]	171.485	46.14	1	15	17	42	1.03748	23	6.11812	1.02617	23	9.26088	1.02687	23	6.56565	0.996537	23	4.69615	1.0126	23	9.22149	0.956665	23	7.11166	453	48.3932	6.48096	1.03017	0.988601	0.959646	1.04205	0.0710718
XP_015622443.1	LOC4325938	4325938	PREDICTED: glucan endo-1,3-beta-glucosidase GII [Oryza sativa Japonica Group]	170.864	37.64	1	8	9	37	0.989713	26	8.14876	0.774675	26	13.0828	1.26008	26	12.507	1.07261	26	6.13647	0.799778	26	9.07727	1.04252	26	6.12313	348	36.8154	7.37158	1.00816	0.971635	0.963775	1.03759	0.835534
XP_015614945.1	LOC4349004	4349004	PREDICTED: protochlorophyllide reductase B, chloroplastic [Oryza sativa Japonica Group]	169.917	39.05	1	15	15	36	1.17436	21	11.1547	1.09233	21	10.7137	0.97452	21	4.01541	0.834949	21	15.7791	0.948147	21	8.7267	0.88191	21	9.34672	402	42.739	8.88037	1.0804	0.888335	0.822227	1.21621	0.0449271
XP_015639337.1	LOC4337883	4337883	PREDICTED: ubiquitin-40S ribosomal protein S27a-2 [Oryza sativa Japonica Group]	169.883	61.94	15	2	10	45	1.04236	3	1.139	0.923469	3	4.89986	1.14468	3	2.23914	0.98688	3	0.499052	1.07329	3	8.50884	0.918615	3	1.55593	155	17.6715	9.80322	1.03684	0.992927	0.957651	1.04422	0.603657
XP_015625389.1	LOC4328753	4328753	PREDICTED: elongation factor 1-gamma 1 [Oryza sativa Japonica Group]	169.829	33.25	1	2	12	48	0.947291	4	3.72376	1.01944	4	4.05067	0.988682	4	2.86395	0.958004	4	6.71934	1.0312	4	5.2435	1.00835	4	6.40308	418	47.448	6.46826	0.985137	0.999184	1.01426	0.985941	0.664717
XP_015639664.1	LOC4338159	4338159	PREDICTED: ER membrane protein complex subunit 1 [Oryza sativa Japonica Group]	169.799	33.27	1	29	29	44	0.982601	32	7.58	0.990616	32	5.336	0.982317	32	4.31657	1.02603	32	5.66114	1.02737	32	5.74182	0.997069	32	5.73995	989	109.77	6.78564	0.985178	1.01682	1.03212	0.968878	0.0366904
XP_015615471.1	LOC9267894	9267894	PREDICTED: non-specific lipid-transfer protein 2 [Oryza sativa Japonica Group]	168.626	61.86	2	5	6	42	1.00653	30	12.532	0.977873	30	8.66847	1.30366	30	12.4503	0.951794	30	11.2847	0.93934	30	8.22693	0.868333	30	12.0011	118	11.4937	8.52881	1.09602	0.919822	0.839238	1.19156	0.176047
XP_015636385.1	LOC4336311	4336311	PREDICTED: uncharacterized protein LOC4336311 [Oryza sativa Japonica Group]	168.375	33.92	1	29	29	47	1.02335	40	4.92558	1.07282	40	5.21074	0.966402	40	4.66371	0.959305	40	3.96639	1.01442	40	6.46528	0.974368	40	4.92144	846	92.4514	6.43018	1.02086	0.982697	0.96262	1.03883	0.335234
XP_015639454.1	LOC4337622	4337622	PREDICTED: glutathione S-transferase DHAR2 [Oryza sativa Japonica Group]	168.095	44.78	1	9	10	37	0.949172	8	9.53358	1.02822	8	1.92562	1.04249	8	10.9165	1.01444	8	20.8934	0.981731	8	9.94011	1.03028	8	9.96906	297	32.5782	8.70459	1.00663	1.00882	1.00218	0.997829	0.949272
XP_015621791.1	LOC4326977	4326977	PREDICTED: ubiquitin-40S ribosomal protein S27a-1 [Oryza sativa Japonica Group]	167.884	62.58	15	2	10	45	1.01011	2	3.86519	1.02323	2	13.8162	0.967899	2	0.579765	0.93959	2	0.0586998	1.09569	2	8.43945	0.988863	2	1.6226	155	17.6574	9.77393	1.00041	1.00805	1.00764	0.992423	0.88368
XP_015650466.1	LOC4345328	4345328	PREDICTED: bifunctional aspartokinase/homoserine dehydrogenase 1, chloroplastic isoform X2 [Oryza sativa Japonica Group]	167.848	29.32	2	19	25	45	1.07502	25	8.09475	1.04153	25	6.49989	0.99938	25	6.1662	0.96705	25	5.40581	0.928455	25	6.00819	0.983197	25	5.85447	921	99.9103	6.82959	1.03864	0.959567	0.923868	1.08241	0.0440353
XP_015630550.1	LOC4334512	4334512	PREDICTED: 40S ribosomal protein S2-3 [Oryza sativa Japonica Group]	167.596	42.34	1	6	11	40	1.05401	11	4.65744	1.0825	11	3.46896	1.07423	11	13.0539	0.937593	11	3.87979	0.994356	11	4.18271	0.941397	11	5.20924	274	29.957	10.228	1.07025	0.957782	0.894917	1.11742	0.00507925
XP_015619844.1	LOC4352560	4352560	PREDICTED: 60S ribosomal protein L8 [Oryza sativa Japonica Group]	167.28	36.78	1	8	8	37	1.10302	26	9.63216	1.04779	26	7.47829	1.03788	26	7.12886	0.981038	26	7.26845	0.944672	26	3.72309	0.934194	26	10.2081	261	28.2319	10.9897	1.0629	0.953302	0.896889	1.11496	0.0114265
XP_015647072.1	LOC4343909	4343909	PREDICTED: 40S ribosomal protein Sa-2 [Oryza sativa Japonica Group]	166.76	35.08	1	3	9	36	1.06416	5	2.54499	1.02503	5	2.9956	1.11581	5	6.15903	0.983345	5	3.28472	0.951847	5	3.31433	0.929326	5	7.69574	305	32.9514	5.08447	1.06833	0.954839	0.893765	1.11886	0.0206753
XP_015650776.1	LOC4345036	4345036	PREDICTED: villin-4 [Oryza sativa Japonica Group]	166.498	24.29	2	19	23	46	0.968883	30	4.52399	0.93404	30	5.44126	0.954117	30	4.93696	1.0375	30	5.56873	1.0605	30	4.60659	1.07331	30	7.40485	955	107.276	5.99854	0.952347	1.0571	1.11	0.900903	0.00197228
XP_015649943.1	LOC4345501	4345501	PREDICTED: aminopeptidase M1-B [Oryza sativa Japonica Group]	165.697	32.91	1	25	26	43	0.982933	32	4.50264	0.990299	32	5.9635	0.945009	32	6.19758	1.01895	32	3.24015	0.987421	32	5.73494	1.09144	32	4.98799	875	97.842	5.38916	0.972747	1.0326	1.06153	0.942035	0.151654
XP_015646860.1	LOC4342420	4342420	PREDICTED: peroxisomal (S)-2-hydroxy-acid oxidase GLO5 isoform X2 [Oryza sativa Japonica Group]	165.361	41.45	2	8	13	46	1.2429	14	5.74294	1.08211	14	6.23367	0.986672	14	4.93279	0.910946	14	4.88239	0.813101	14	4.75678	0.95877	14	3.5207	345	37.1597	9.72998	1.1039	0.894272	0.810106	1.23441	0.0718015
NP_039360.1	psbA	3131409	photosystem II protein D1 (plastid) [Oryza sativa Japonica Group]	165.056	20.11	1	6	6	42	1.17569	39	11.3281	1.12788	39	17.0124	0.98641	39	6.27774	0.834253	39	16.6284	0.947401	39	5.86474	0.933379	39	9.9574	353	38.9375	5.36377	1.09666	0.905011	0.825243	1.21176	0.0460325
XP_015650773.1	LOC4344894	4344894	PREDICTED: obg-like ATPase 1 [Oryza sativa Japonica Group]	164.699	52.28	1	19	19	40	0.995824	29	6.619	0.997106	29	5.4206	1.0609	29	7.91518	1.00635	29	6.30917	0.990663	29	7.68496	0.996493	29	7.28826	394	44.3049	6.75635	1.01794	0.997835	0.980247	1.02015	0.411725
XP_015639746.1	LOC4338660	4338660	PREDICTED: UDP-sulfoquinovose synthase, chloroplastic [Oryza sativa Japonica Group]	164.625	41.54	1	15	15	38	1.09947	30	8.75623	1.09944	30	7.49557	1.06486	30	4.99619	0.922841	30	4.91166	0.92328	30	5.766	0.915091	30	4.61384	479	52.8375	8.23584	1.08793	0.920404	0.846017	1.18201	0.000144655
XP_015626915.1	LOC4328674	4328674	PREDICTED: 26S protease regulatory subunit 8 homolog A [Oryza sativa Japonica Group]	164.607	49.76	1	4	17	41	0.885128	6	4.6229	0.950179	6	8.05465	0.949538	6	1.79751	1.0997	6	4.35021	1.03746	6	3.48452	1.04207	6	6.04756	424	47.1928	8.85107	0.928282	1.05974	1.14162	0.87595	0.0111083
XP_015635941.1	LOC4337347	4337347	PREDICTED: methylthioribose kinase 1 [Oryza sativa Japonica Group]	164.084	44.88	1	7	16	39	0.837288	8	5.00847	0.837562	8	11.5258	1.19767	8	6.73456	1.16782	8	8.94294	0.824157	8	16.2624	1.18087	8	7.76327	430	48.3824	6.53662	0.957508	1.05762	1.10455	0.905346	0.582281
XP_015645301.1	LOC4342714	4342714	PREDICTED: chloroplast stem-loop binding protein of 41 kDa a, chloroplastic [Oryza sativa Japonica Group]	164.075	39.03	1	13	13	39	1.23844	30	8.63138	1.13704	30	4.99833	1.15469	30	8.13781	0.809886	30	13.1207	0.834601	30	8.52805	0.909527	30	6.69091	392	40.9827	7.81104	1.17672	0.851338	0.723483	1.3822	0.00167986
XP_015633061.1	LOC4333181	4333181	PREDICTED: pyruvate, phosphate dikinase 2 [Oryza sativa Japonica Group]	164.069	36.19	1	21	24	42	1.31632	24	16.9275	0.925271	24	7.20642	0.734978	24	16.0012	1.02234	24	4.9319	0.710804	24	21.6764	1.25114	24	7.79795	887	96.4909	5.60498	0.992189	0.994761	1.00259	0.997414	0.991682
XP_015621510.1	LOC4327039	4327039	PREDICTED: NAD(P)H dehydrogenase (quinone) FQR1 [Oryza sativa Japonica Group]	163.868	46.31	2	5	9	35	0.986606	16	10.1152	0.913092	16	6.07402	1.03228	16	2.71643	0.982556	16	4.21077	1.03271	16	2.24303	1.03497	16	2.11468	203	21.6908	6.53662	0.977327	1.01674	1.04033	0.961232	0.366065
XP_015639656.1	LOC4338409	4338409	PREDICTED: trans-cinnamate 4-monooxygenase [Oryza sativa Japonica Group]	163.588	44.2	5	18	19	42	0.964699	27	5.17633	0.919192	27	7.59371	0.853715	27	9.57499	1.10228	27	8.29599	1.02507	27	3.9776	1.15499	27	5.92557	500	56.847	8.89502	0.912536	1.09411	1.19898	0.834041	0.0215706
XP_015617752.1	LOC4350524	4350524	PREDICTED: probable bifunctional methylthioribulose-1-phosphate dehydratase/enolase-phosphatase E1 [Oryza sativa Japonica Group]	163.559	35.14	1	13	13	38	0.892429	14	9.8626	0.980379	14	5.61135	1.23188	14	10.7815	1.03495	14	4.59324	0.803524	14	9.60036	1.01677	14	4.38226	518	56.9235	5.92236	1.0349	0.951747	0.919655	1.08736	0.545245
XP_015626102.1	LOC4330649	4330649	PREDICTED: glutamine synthetase cytosolic isozyme 1-1 [Oryza sativa Japonica Group]	163.482	34.83	1	9	10	41	1.04516	27	6.7318	0.94741	27	5.92325	0.972755	27	6.8714	1.02711	27	5.87703	1.00429	27	6.47717	1.02151	27	5.27976	356	39.1764	5.73193	0.988442	1.01764	1.02954	0.971312	0.386774
XP_015646464.1	LOC4344391	4344391	PREDICTED: phosphoinositide phospholipase C 2 [Oryza sativa Japonica Group]	163.405	40.8	3	20	20	42	0.962339	35	8.13222	1.00016	35	10.5268	0.955952	35	9.08553	0.998272	35	7.96193	1.00099	35	7.49488	1.08583	35	7.42551	598	67.7403	6.62451	0.972816	1.02837	1.0571	0.945982	0.156416
XP_015650328.1	LOC4346255	4346255	PREDICTED: cell surface glycoprotein 1 [Oryza sativa Japonica Group]	163.324	33.57	1	33	33	42	0.943733	31	6.11023	1.00039	31	5.87686	1.04155	31	7.34231	0.980504	31	5.28977	1.06307	31	7.30422	0.992668	31	3.60684	1254	137.088	6.60986	0.995226	1.01208	1.01694	0.983346	0.682556
XP_015622692.1	LOC4330512	4330512	PREDICTED: pyrophosphate--fructose 6-phosphate 1-phosphotransferase subunit alpha [Oryza sativa Japonica Group]	162.871	41.65	1	14	19	39	0.942189	11	2.43155	0.998608	11	4.92755	1.01868	11	7.72766	1.00009	11	2.79078	1.05769	11	7.26439	0.972925	11	1.71967	617	67.0561	7.10791	0.986491	1.01023	1.02407	0.976498	0.522208
XP_015612229.1	LOC9269515	9269515	PREDICTED: probable cinnamyl alcohol dehydrogenase 8C [Oryza sativa Japonica Group]	162.794	37.81	2	5	13	36	0.996738	7	4.26356	0.951889	7	0.75987	0.973092	7	20.3854	1.01384	7	5.42374	0.979671	7	4.48652	1.06111	7	4.52201	439	45.8229	7.51807	0.973906	1.01821	1.04549	0.956492	0.175306
XP_015625882.1	LOC4328237	4328237	PREDICTED: splicing factor 3B subunit 3 [Oryza sativa Japonica Group]	162.534	29.5	1	28	28	44	1.01388	31	8.49706	1.03528	31	7.83174	1.01601	31	9.24296	0.972265	31	8.99708	0.993178	31	8.36054	0.969468	31	3.57824	1234	136.429	5.5542	1.02172	0.978304	0.957506	1.04438	0.0127168
XP_015639359.1	LOC4339566	4339566	PREDICTED: dynamin-related protein 5A [Oryza sativa Japonica Group]	162.311	42.53	2	23	23	43	0.955446	39	4.73807	1.00373	39	5.16837	0.942174	39	4.21635	1.01623	39	4.31752	1.02728	39	6.9325	1.047	39	4.6362	609	68.6409	7.78174	0.967118	1.03017	1.06519	0.938795	0.0384998
XP_015620921.1	LOC4324115	4324115	PREDICTED: guanine nucleotide-binding protein subunit beta-like protein A [Oryza sativa Japonica Group]	161.759	54.79	1	10	15	37	1.0224	19	6.33701	1.0127	19	6.21142	1.05681	19	4.3477	0.998374	19	3.17636	0.993071	19	4.44116	0.965595	19	7.95411	334	36.209	6.44287	1.03064	0.98568	0.956378	1.04561	0.0554688
XP_015633749.1	LOC4336415	4336415	PREDICTED: phenylalanine ammonia-lyase [Oryza sativa Japonica Group]	161.436	23.67	2	2	16	41	0.112921	2	34830.1	0.105837	2	26677.1	0.100515	2	16587.6	0.098828	2	30833.6	1.56329	2	92.6744	1.86899	2	91.4989	714	76.8891	6.32861	0.106424	1.17703	11.0598	0.0904173	0.121585
XP_015627112.1	LOC4330711	4330711	PREDICTED: geranylgeranyl diphosphate reductase, chloroplastic [Oryza sativa Japonica Group]	161.385	46	1	16	16	37	1.18193	22	7.36826	1.15121	22	7.93395	1.03269	22	4.57422	0.878412	22	8.55757	0.906833	22	6.59594	0.907266	22	9.6634	463	50.5548	9.1001	1.12194	0.897504	0.799954	1.25007	0.00847596
XP_015630760.1	LOC4332841	4332841	PREDICTED: probable nucleolar protein 5-2 [Oryza sativa Japonica Group]	160.279	32.39	1	3	16	36	0.895573	4	5.10773	1.11347	4	11.4945	0.957476	4	4.97145	1.01305	4	4.12224	0.9958	4	5.57651	0.95706	4	4.90499	568	62.593	8.86572	0.988838	0.988637	0.999797	1.0002	0.997747
XP_015647183.1	LOC4344095	4344095	PREDICTED: NADH dehydrogenase [ubiquinone] flavoprotein 1, mitochondrial [Oryza sativa Japonica Group]	160.239	40.87	1	16	16	39	1.03629	27	5.133	0.99671	27	3.39279	1.0165	27	9.21658	0.953342	27	5.50932	1.06307	27	5.04895	0.99979	27	5.33007	504	55.2251	8.04541	1.0165	1.0054	0.989082	1.01104	0.759046
XP_015636840.1	LOC4335689	4335689	PREDICTED: dihydrolipoyllysine-residue succinyltransferase component of 2-oxoglutarate dehydrogenase complex 1, mitochondrial isoform X2 [Oryza sativa Japonica Group]	159.521	33.03	3	11	11	41	1.03165	33	8.86052	0.969027	33	8.41482	1.0035	33	13.6982	0.988958	33	8.21134	1.05819	33	8.35095	1.04104	33	10.1061	439	48.0971	8.38232	1.00139	1.02939	1.02796	0.972796	0.367496
XP_015616853.1	LOC4350053	4350053	PREDICTED: alcohol dehydrogenase 1 [Oryza sativa Japonica Group]	159.144	51.72	1	11	13	39	1.07515	19	2.72455	0.913038	19	8.36766	0.900224	19	5.26141	1.05659	19	8.01488	0.861466	19	4.79394	1.17076	19	4.15066	379	40.9576	6.65381	0.962806	1.02961	1.06938	0.93512	0.564215
XP_015643955.1	LOC4341424	4341424	PREDICTED: 3-hydroxyisobutyryl-CoA hydrolase-like protein 3, mitochondrial isoform X1 [Oryza sativa Japonica Group]	158.948	33.18	2	13	13	40	1.01743	32	7.2671	1.02551	32	10.0962	1.03083	32	6.28319	0.939978	32	8.88796	0.940363	32	10.0086	1.03697	32	13.5448	434	46.8539	6.93213	1.02459	0.972438	0.9491	1.05363	0.183861
XP_015649702.1	LOC4344545	4344545	PREDICTED: fructose-bisphosphate aldolase cytoplasmic isozyme-like [Oryza sativa Japonica Group]	158.935	30.94	1	6	11	41	0.985848	6	2.25187	0.880521	6	3.88367	1.0086	6	2.98569	1.03986	6	6.07286	0.928472	6	3.67088	1.12263	6	3.67107	362	38.3698	7.06396	0.958322	1.03032	1.07513	0.930122	0.353827
XP_015625398.1	LOC4328693	4328693	PREDICTED: putative coatomer subunit beta'-3 [Oryza sativa Japonica Group]	158.311	29.88	1	2	22	38	1.00197	1		1.01496	1		0.987011	1		0.9975	1		1.02474	1		0.997062	1		907	102.51	5.17334	1.00132	1.00643	1.00511	0.994916	0.696614
XP_015614647.1	LOC4348745	4348745	PREDICTED: rubisco accumulation factor 1, chloroplastic [Oryza sativa Japonica Group]	158.258	30.92	1	11	11	38	1.25976	25	9.39656	1.20165	25	2.46939	1.10574	25	7.45093	0.828443	25	11.4054	0.808302	25	8.53442	0.868709	25	12.4932	469	51.5284	5.61768	1.18905	0.835151	0.702371	1.42375	0.00184503
XP_015640294.1	LOC4337725	4337725	PREDICTED: peroxidase 2 [Oryza sativa Japonica Group]	157.839	33.04	5	9	10	35	0.953603	17	8.64359	0.990489	17	5.52264	1.03174	17	11.826	1.0377	17	7.99224	1.02212	17	14.5089	1.07651	17	6.56802	342	37.5895	7.53271	0.991945	1.04544	1.05393	0.948826	0.126261
XP_015647677.1	LOC4342497	4342497	PREDICTED: probable polyribonucleotide nucleotidyltransferase 1, chloroplastic [Oryza sativa Japonica Group]	157.462	31.49	1	22	22	38	1.15519	29	10.5666	1.12698	29	8.6745	1.03544	29	8.48576	0.873892	29	6.20849	0.90447	29	11.6662	0.941929	29	10.134	902	97.3391	5.90967	1.10587	0.906764	0.819956	1.21958	0.00840959
XP_015643578.1	LOC4340825	4340825	PREDICTED: enhancer of mRNA-decapping protein 4 isoform X2 [Oryza sativa Japonica Group]	157.229	24.73	2	19	26	43	1.0211	25	5.20967	0.985875	25	5.88536	1.02689	25	3.00839	0.996422	25	5.6329	0.992262	25	5.07145	1.00268	25	3.86287	1306	141.116	6.40479	1.01129	0.997121	0.985991	1.01421	0.342545
XP_015642898.1	LOC4342134	4342134	PREDICTED: actin cytoskeleton-regulatory complex protein pan1 [Oryza sativa Japonica Group]	157.172	24.49	1	23	24	41	0.946961	23	6.80832	0.973528	23	7.37973	0.995197	23	5.93947	1.01607	23	5.11025	1.06315	23	5.15838	1.01159	23	4.80401	1188	128.874	5.49072	0.971895	1.03027	1.06006	0.943342	0.0539402
XP_015615076.1	LOC4327300	4327300	PREDICTED: mitochondrial-processing peptidase subunit alpha [Oryza sativa Japonica Group]	157.093	33.86	1	14	14	40	1.03581	27	5.14076	0.999962	27	5.27575	0.967953	27	2.25228	0.981479	27	3.14673	1.00816	27	4.55071	1.0176	27	4.39049	505	53.9127	7.13721	1.00124	1.00241	1.00117	0.998831	0.960757
XP_015649701.1	LOC4344544	4344544	PREDICTED: uncharacterized protein LOC4344544 [Oryza sativa Japonica Group]	156.539	38.83	1	21	22	38	1.04239	18	7.05563	0.95881	18	5.75212	0.969192	18	7.09218	1.01279	18	2.79511	0.978062	18	4.22712	1.07623	18	6.04027	716	78.5352	5.26221	0.99013	1.02236	1.03255	0.968476	0.454558
XP_015631174.1	LOC4332106	4332106	PREDICTED: probable inactive receptor kinase At1g48480 [Oryza sativa Japonica Group]	156.52	29.78	3	16	17	40	0.912879	22	9.54272	0.959348	22	9.91243	0.926159	22	4.66342	1.06206	22	6.12336	1.09897	22	6.2961	1.03084	22	5.60325	675	70.7075	7.04932	0.932795	1.06396	1.14061	0.876722	0.00549676
XP_015647980.1	LOC4343849	4343849	PREDICTED: UDP-arabinopyranose mutase 3 [Oryza sativa Japonica Group]	156.484	40.16	1	4	13	43	0.89856	9	5.27659	0.939675	9	9.49048	0.96802	9	9.41949	1.06306	9	2.36795	1.09885	9	7.77505	1.02555	9	5.05636	366	41.2527	6.43018	0.935418	1.06249	1.13584	0.880405	0.0121829
XP_015622456.1	LOC4326022	4326022	PREDICTED: 40S ribosomal protein S4-like [Oryza sativa Japonica Group]	156.221	49.43	1	8	13	44	1.07109	22	2.90536	1.00083	22	5.55829	1.09496	22	4.26517	0.982282	22	5.72569	0.957825	22	6.42721	0.92008	22	6.5233	265	29.7892	10.1255	1.05563	0.953396	0.903157	1.10723	0.0381309
XP_015616647.1	LOC4324331	4324331	PREDICTED: AP-4 complex subunit epsilon [Oryza sativa Japonica Group]	156.055	27.58	1	23	23	41	0.986633	31	7.02087	0.982184	31	4.71264	1.02773	31	3.38059	1.00668	31	7.0138	1.01393	31	4.59544	0.988288	31	4.31318	950	103.724	5.65576	0.998848	1.00297	1.00413	0.995891	0.813801
XP_015611898.1	LOC4346409	4346409	PREDICTED: polyadenylate-binding protein 2 [Oryza sativa Japonica Group]	155.784	31.42	1	17	19	39	1.00462	25	7.45113	1.07103	25	7.06316	1.0536	25	12.0381	0.982234	25	3.27294	0.995429	25	9.51152	0.949639	25	6.84507	662	71.5845	6.82959	1.04308	0.975767	0.935465	1.06899	0.0490894
XP_015620598.1	LOC4352549	4352549	PREDICTED: ATP-citrate synthase alpha chain protein 3 [Oryza sativa Japonica Group]	155.751	34.99	1	6	11	37	0.924518	7	7.15693	0.982771	7	8.84359	1.09189	7	3.17493	1.02312	7	2.97346	0.972561	7	4.53416	1.03585	7	2.70779	423	46.765	5.57959	0.999726	1.01051	1.01079	0.989329	0.847925
XP_015640591.1	LOC107281145	107281145	PREDICTED: WEB family protein At3g02930, chloroplastic-like [Oryza sativa Japonica Group]	155.707	32.51	1	29	29	41	0.907746	28	5.49532	0.991093	28	3.8777	0.906798	28	5.88778	1.08685	28	6.76093	1.15953	28	5.43519	0.971465	28	4.99204	889	99.6313	4.90674	0.935212	1.07261	1.14692	0.871901	0.0890954
XP_015613641.1	LOC4324876	4324876	PREDICTED: dolichyl-diphosphooligosaccharide--protein glycosyltransferase subunit 2 [Oryza sativa Japonica Group]	155.68	35.53	1	22	22	38	0.987572	25	9.45746	1.01709	25	9.10207	0.988242	25	7.52187	1.02278	25	4.38369	0.994921	25	4.59089	0.977911	25	5.51596	698	75.1599	6.59521	0.997636	0.998538	1.0009	0.999096	0.958505
XP_015641441.1	LOC4340391	4340391	PREDICTED: putative peroxiredoxin Q, chloroplastic isoform X1 [Oryza sativa Japonica Group]	155.502	39.25	2	11	11	34	1.14327	20	8.98601	1.05317	20	10.3825	1.18607	20	6.09442	0.876754	20	10.2089	0.86288	20	10.1061	0.933734	20	7.31467	265	28.908	9.93506	1.1275	0.891123	0.790352	1.26526	0.00616878
XP_015630351.1	LOC4331828	4331828	PREDICTED: proteasome subunit alpha type-6 isoform X2 [Oryza sativa Japonica Group]	154.724	52.85	2	13	13	38	1.0208	31	6.45823	0.962377	31	6.59793	1.05613	31	8.27419	0.968801	31	8.03089	1.01081	31	7.48461	0.976205	31	4.69767	246	27.5561	6.65381	1.0131	0.985271	0.972526	1.02825	0.409549
XP_015649764.1	LOC4345934	4345934	PREDICTED: tricin synthase 1 [Oryza sativa Japonica Group]	154.546	58.73	1	9	9	34	0.888405	25	6.24274	0.896059	25	10.3353	0.94366	25	9.60067	1.13867	25	8.23615	1.00976	25	5.07243	1.12578	25	7.02365	252	27.7543	5.31299	0.909375	1.09141	1.20017	0.833214	0.0149523
XP_015625166.1	LOC4327983	4327983	PREDICTED: E3 ubiquitin-protein ligase UPL3 [Oryza sativa Japonica Group]	154.475	17.67	1	27	28	39	0.975174	32	6.57651	1.00669	32	4.74908	1.01415	32	4.75424	0.983505	32	4.29139	1.01722	32	7.74426	1.00573	32	5.10374	1834	197.835	5.92236	0.998671	1.00215	1.00349	0.996526	0.833423
XP_015636988.1	LOC4335926	4335926	PREDICTED: protein TIC 40, chloroplastic [Oryza sativa Japonica Group]	154.161	47.09	1	14	14	37	1.02888	19	3.20721	1.09274	19	4.36377	1.05352	19	4.39865	0.957238	19	6.8457	0.937815	19	5.42655	0.968703	19	6.46404	429	46.2955	5.37646	1.05838	0.954585	0.901932	1.10873	0.00737237
XP_015643361.1	LOC4340842	4340842	PREDICTED: nuclear pore complex protein NUP155 [Oryza sativa Japonica Group]	154.016	20.95	1	27	27	43	1.00928	36	6.4077	1.02148	36	7.44801	0.994361	36	8.48316	0.980203	36	4.27595	1.00841	36	6.48194	0.998212	36	5.22757	1475	160.945	6.22705	1.00838	0.995608	0.987339	1.01282	0.324664
XP_015650252.1	LOC4345685	4345685	PREDICTED: NADP-dependent glyceraldehyde-3-phosphate dehydrogenase [Oryza sativa Japonica Group]	153.746	40.08	1	17	17	43	1.05777	32	7.19774	0.96693	32	6.35985	1.0729	32	5.78928	0.93611	32	5.15895	0.925083	32	7.60746	1.08639	32	5.61639	499	53.3356	7.00537	1.03253	0.982527	0.95157	1.05089	0.46287
XP_015630642.1	LOC4333899	4333899	PREDICTED: dynamin-related protein 1C [Oryza sativa Japonica Group]	153.617	47.14	1	18	23	38	0.975038	20	4.47468	1.00883	20	7.68419	0.969222	20	7.82658	1.02618	20	6.85695	1.05294	20	5.99865	0.97673	20	3.94429	611	67.9886	8.30908	0.984364	1.01862	1.03479	0.966375	0.250512
XP_015611976.1	LOC4347522	4347522	PREDICTED: 60S ribosomal protein L7a [Oryza sativa Japonica Group]	153.592	41.09	1	13	13	42	1.06234	35	6.90205	0.973716	35	6.03823	1.18768	35	8.57152	0.947781	35	5.54278	0.950632	35	8.18045	0.89844	35	7.85716	258	29.2855	10.3452	1.07458	0.932285	0.867584	1.15263	0.0914611
XP_015630616.1	LOC9272225	9272225	PREDICTED: 40S ribosomal protein SA [Oryza sativa Japonica Group]	153.567	36.72	1	3	9	33	0.934684	2	14.6227	1.00231	2	13.9825	1.12601	2	0.837577	1.06795	2	11.2813	0.931456	2	6.6428	0.946932	2	8.59746	305	33.1225	5.0083	1.021	0.982114	0.961911	1.0396	0.611607
XP_015625227.1	LOC4328121	4328121	PREDICTED: peptidyl-prolyl cis-trans isomerase [Oryza sativa Japonica Group]	153.509	55.81	1	8	9	46	1.0099	42	8.81138	1.01625	42	5.82769	1.08937	42	6.85206	0.960297	42	5.80101	0.951007	42	7.69626	0.968522	42	8.98458	172	18.3491	8.33838	1.03851	0.959942	0.924347	1.08184	0.0390615
XP_015643005.1	LOC4341997	4341997	PREDICTED: delta-aminolevulinic acid dehydratase, chloroplastic [Oryza sativa Japonica Group]	153.069	38.5	1	12	12	39	1.10897	27	8.87688	1.14561	27	10.0968	0.973515	27	5.73189	0.880983	27	7.94793	0.9219	27	6.97607	0.992148	27	5.81988	426	46.2562	6.15088	1.07603	0.931677	0.865844	1.15494	0.079041
XP_015625133.1	LOC9269231	9269231	PREDICTED: ornithine carbamoyltransferase, chloroplastic isoform X2 [Oryza sativa Japonica Group]	152.784	33.79	2	9	9	34	1.06611	18	6.14195	1.07968	18	8.00302	1.0739	18	8.20173	0.964205	18	8.54059	0.916144	18	5.2818	0.976399	18	5.15283	364	39.343	6.85889	1.07323	0.95225	0.887275	1.12705	0.00300433
XP_015646711.1	LOC4344188	4344188	PREDICTED: elongation factor 1-beta [Oryza sativa Japonica Group]	152.598	49.55	1	7	8	36	0.980362	19	9.2705	0.998581	19	5.73654	1.0532	19	7.31292	1.01471	19	5.62419	0.972036	19	8.15401	1.00313	19	7.98435	224	23.785	4.76709	1.01071	0.996626	0.986061	1.01414	0.607629
XP_015641648.1	LOC4340788	4340788	PREDICTED: UDP-glycosyltransferase 708A6 [Oryza sativa Japonica Group]	152.493	31.39	1	11	11	31	0.738783	23	6.84221	0.816234	23	6.5852	0.783233	23	7.113	1.07523	23	3.81499	1.18244	23	4.19006	1.35575	23	7.90203	481	51.4507	6.25244	0.779417	1.20447	1.54535	0.647102	0.00740911
XP_015627679.1	LOC4328392	4328392	PREDICTED: 40S ribosomal protein S14 [Oryza sativa Japonica Group]	152.456	46	2	7	7	35	1.06762	24	8.79537	0.991614	24	5.95397	1.04871	24	10.6388	1.00542	24	9.59952	0.956701	24	6.98116	0.916891	24	8.80823	150	16.3527	10.4478	1.03598	0.959671	0.926338	1.07952	0.0902008
XP_015647418.1	LOC9270304	9270304	PREDICTED: lon protease homolog, mitochondrial [Oryza sativa Japonica Group]	152.421	28.34	1	19	23	38	1.02521	22	5.38903	1.01695	22	6.29818	0.988949	22	5.74123	0.973587	22	6.75608	0.977327	22	5.78955	0.996134	22	4.75533	1002	109.475	5.41455	1.01037	0.982349	0.972266	1.02853	0.0974377
XP_015622109.1	LOC4326901	4326901	PREDICTED: magnesium-protoporphyrin IX monomethyl ester [oxidative] cyclase, chloroplastic [Oryza sativa Japonica Group]	152.113	45.59	1	17	17	39	1.10706	27	8.70129	1.13643	27	6.46334	0.967121	27	6.21859	0.91595	27	9.88858	0.908913	27	4.94471	0.995988	27	5.9835	408	47.2714	8.76318	1.0702	0.940284	0.878602	1.13817	0.0933307
XP_015635466.1	LOC9270874	9270874	PREDICTED: probable aquaporin PIP1-2 [Oryza sativa Japonica Group]	151.845	22.57	1	5	8	32	0.9569	15	14.2495	0.935845	15	5.31995	1.00195	15	6.11891	0.974883	15	6.26694	1.06423	15	3.14453	1.06016	15	8.04325	288	30.7279	8.63135	0.964897	1.03309	1.07067	0.93399	0.123582
XP_015630627.1	LOC4332606	4332606	PREDICTED: probable glutamyl endopeptidase, chloroplastic [Oryza sativa Japonica Group]	151.84	29	5	23	23	39	1.0767	31	5.9242	0.997876	31	8.42804	0.991767	31	8.44278	0.974556	31	5.92811	0.959779	31	6.56485	0.9916	31	7.02595	938	103.83	5.94775	1.02212	0.975312	0.954209	1.04799	0.18011
XP_015621815.1	LOC4326193	4326193	PREDICTED: DEAD-box ATP-dependent RNA helicase 15 isoform X1 [Oryza sativa Japonica Group]	151.598	47.92	3	17	17	39	0.983299	29	8.04009	1.03005	29	7.05564	1.03924	29	8.32499	1.01541	29	7.46612	1.01234	29	7.23032	0.994453	29	8.91963	432	48.5356	5.71924	1.01753	1.0074	0.990048	1.01005	0.613428
XP_015612215.1	LOC4346503	4346503	PREDICTED: nitrile-specifier protein 5 [Oryza sativa Japonica Group]	151.367	59.34	1	14	14	34	1.01094	23	9.38054	1.04068	23	8.89283	0.969248	23	11.0341	0.980335	23	4.48868	0.967038	23	6.38745	0.979267	23	7.13413	332	34.4034	5.19873	1.00696	0.975547	0.968808	1.0322	0.211724
XP_015626476.1	LOC4329518	4329518	PREDICTED: acetyl-coenzyme A synthetase, chloroplastic/glyoxysomal [Oryza sativa Japonica Group]	150.991	26.67	1	13	17	38	0.935848	18	5.81703	0.955401	18	4.3994	1.02339	18	3.49301	1.08432	18	5.1956	1.01042	18	2.91172	1.00978	18	6.20533	705	77.5428	6.01123	0.971545	1.03484	1.06515	0.938838	0.155961
XP_015635639.1	LOC4336300	4336300	PREDICTED: eukaryotic translation initiation factor isoform 4G-1 [Oryza sativa Japonica Group]	150.872	27.99	2	19	19	38	1.06497	26	5.18435	1.0329	26	4.87696	0.98708	26	5.25215	0.962592	26	5.78122	1.02658	26	6.01623	0.956175	26	5.49506	793	86.967	7.51807	1.02831	0.981783	0.95475	1.04739	0.218111
XP_015640191.1	LOC4337984	4337984	PREDICTED: heat shock 70 kDa protein 15 [Oryza sativa Japonica Group]	150.83	30.25	1	13	21	36	0.973995	17	3.43994	1.02927	17	7.77444	0.977341	17	9.36143	1.02419	17	4.12079	1.01639	17	4.85186	0.990742	17	4.55408	853	94.0649	4.95752	0.993536	1.01044	1.01701	0.983273	0.456984
XP_015630758.1	LOC4332840	4332840	PREDICTED: probable nucleolar protein 5-2 [Oryza sativa Japonica Group]	150.457	33.1	1	3	16	34	1.0605	3	13.9445	1.12706	3	3.94264	0.998634	3	8.18305	0.949567	3	5.7207	0.924022	3	2.27542	0.944659	3	3.29439	568	62.4201	9.02686	1.06207	0.939416	0.884518	1.13056	0.0317843
XP_015650705.1	LOC4344858	4344858	PREDICTED: lactoylglutathione lyase [Oryza sativa Japonica Group]	150.401	48.11	1	10	11	37	1.04141	22	5.8581	1.00636	22	5.7855	1.03639	22	2.6668	0.976466	22	4.80032	0.981126	22	3.0594	0.987603	22	5.00947	291	32.5326	5.66846	1.02806	0.981732	0.954941	1.04719	0.0153509
XP_015649961.1	LOC4344914	4344914	PREDICTED: probable LRR receptor-like serine/threonine-protein kinase At1g56140 isoform X1 [Oryza sativa Japonica Group]	150.355	24.32	102	11	17	35	0.94353	8	10.1064	0.874537	8	15.2094	1.13912	8	14.1685	1.10109	8	12.3685	0.931749	8	14.8408	1.08249	8	7.31485	1024	111.914	7.31299	0.985729	1.03844	1.05348	0.949238	0.610982
XP_015641461.1	LOC4325071	4325071	PREDICTED: fructose-1,6-bisphosphatase, cytosolic [Oryza sativa Japonica Group]	150.205	46.02	1	9	15	37	1.24765	15	4.92048	1.15615	15	3.06925	1.12088	15	3.52338	0.817792	15	7.24149	0.839714	15	10.5915	0.879433	15	7.06033	339	37.0118	5.77002	1.17489	0.845646	0.719763	1.38935	0.00141253
XP_015621810.1	LOC4327279	4327279	PREDICTED: protein translocase subunit SECA1, chloroplastic [Oryza sativa Japonica Group]	149.77	28.97	1	27	27	42	1.13424	38	8.20864	1.10446	38	5.89769	0.994596	38	6.7308	0.911438	38	8.24208	0.905972	38	7.66253	0.952827	38	5.64387	1015	113.609	6.07471	1.07777	0.923412	0.856783	1.16716	0.0264723
XP_015649880.1	LOC4344615	4344615	PREDICTED: cysteine-rich repeat secretory protein 55 [Oryza sativa Japonica Group]	149.613	53.82	2	6	11	34	1.01136	17	9.63843	0.678605	17	20.7742	0.794566	17	17.9628	1.36492	17	12.5592	0.87452	17	14.8723	1.41754	17	13.6968	275	29.6752	7.89893	0.828178	1.21899	1.4719	0.679395	0.120341
XP_015635955.1	LOC4335512	4335512	PREDICTED: probable aldo-keto reductase 2 [Oryza sativa Japonica Group]	149.324	45.01	1	10	15	38	0.991209	24	5.79726	0.94696	24	8.31963	0.99505	24	4.53641	1.00038	24	4.88065	0.962607	24	6.73506	1.10192	24	4.87002	351	38.2095	6.45557	0.97774	1.02163	1.04489	0.957035	0.378479
XP_015627504.1	LOC4329381	4329381	PREDICTED: 40S ribosomal protein S8 [Oryza sativa Japonica Group]	149.174	46.36	1	4	10	33	1.04017	6	5.73149	1.00322	6	4.05249	1.06109	6	7.92459	0.987223	6	8.37462	0.98345	6	6.17904	0.966912	6	1.92971	220	24.8142	10.4038	1.03483	0.979195	0.94624	1.05681	0.0367383
XP_015612484.1	LOC4346741	4346741	PREDICTED: 26S proteasome non-ATPase regulatory subunit 2 homolog A [Oryza sativa Japonica Group]	148.986	32.77	1	5	25	39	1.04255	8	14.0952	1.03101	8	7.75755	0.970573	8	5.06445	0.947473	8	16.3463	0.930035	8	7.14002	1.0465	8	3.01137	891	97.4091	5.2749	1.01471	0.97467	0.960541	1.04108	0.400324
XP_015630417.1	LOC4333075	4333075	PREDICTED: probable nucleoredoxin 1-1 [Oryza sativa Japonica Group]	148.424	34.8	1	13	17	39	0.963108	20	9.21818	0.920189	20	7.99957	0.94949	20	3.47766	1.15771	20	7.45347	0.994364	20	8.0189	1.00965	20	5.44886	569	63.2487	5.05908	0.944262	1.05391	1.11612	0.895962	0.110257
XP_015624137.1	LOC9271252	9271252	PREDICTED: 50S ribosomal protein L12, chloroplastic [Oryza sativa Japonica Group]	148.238	67.57	1	4	10	36	1.14004	3	7.56695	1.07555	3	10.7065	1.48054	3	3.56238	0.801455	3	3.33027	0.780668	3	3.32962	0.802272	3	0.681117	185	18.579	5.42725	1.23205	0.794798	0.645105	1.55014	0.0254719
XP_015611801.1	LOC4347226	4347226	PREDICTED: protein disulfide isomerase-like 2-3 [Oryza sativa Japonica Group]	148.084	39.23	1	13	13	32	0.961085	19	4.88895	0.989053	19	6.08513	0.988065	19	3.62425	1.02224	19	6.54488	1.04041	19	5.07351	1.03286	19	4.03202	441	47.3043	5.57959	0.979401	1.03184	1.05354	0.949183	0.00770224
XP_015612312.1	LOC4346925	4346925	PREDICTED: probable endo-1,3(4)-beta-glucanase ARB_01444 [Oryza sativa Japonica Group]	148.065	31.76	1	17	17	36	0.975072	26	8.94199	0.943271	26	7.30403	0.92947	26	13.033	1.04557	26	6.95987	1.08659	26	10.3556	1.06526	26	8.2013	740	81.2789	7.10791	0.949271	1.06581	1.12276	0.89066	0.0029099
XP_015614106.1	LOC4349371	4349371	PREDICTED: uncharacterized protein LOC4349371 isoform X3 [Oryza sativa Japonica Group]	147.782	16.85	3	26	27	35	0.995605	24	8.42581	1.01501	24	5.84505	1.04297	24	6.35548	0.987228	24	5.76372	1.01954	24	6.24316	0.999925	24	7.53918	2036	217.054	6.25244	1.01786	1.00223	0.984641	1.0156	0.401021
XP_015620540.1	LOC4352058	4352058	PREDICTED: serine hydroxymethyltransferase 4 [Oryza sativa Japonica Group]	147.748	26.18	1	8	12	35	1.01067	12	8.51049	0.998974	12	6.00632	1.02587	12	6.86033	0.974662	12	11.6908	0.998234	12	4.56769	1.02241	12	5.2917	531	58.1703	7.07861	1.01184	0.998435	0.986753	1.01343	0.444861
XP_015620529.1	LOC4352839	4352839	PREDICTED: cysteine synthase [Oryza sativa Japonica Group]	147.626	44.12	1	11	13	37	1.07108	17	9.5895	1.02551	17	9.31548	1.0394	17	6.37102	0.965247	17	5.48803	0.911854	17	9.34304	1.02914	17	6.08398	408	43.4997	8.54346	1.04533	0.968748	0.926738	1.07905	0.103778
XP_015622144.1	LOC4324379	4324379	PREDICTED: 26S proteasome non-ATPase regulatory subunit 14 homolog [Oryza sativa Japonica Group]	147.5	18.24	2	6	6	42	0.820546	42	55.453	1.07324	42	8.99658	1.01709	42	8.44354	1.06018	42	11.9645	1.10482	42	15.3501	1.11613	42	16.7341	307	34.3165	6.60986	0.970292	1.09371	1.1272	0.887156	0.190951
XP_015649518.1	LOC4346329	4346329	PREDICTED: superoxide dismutase [Cu-Zn], chloroplastic [Oryza sativa Japonica Group]	147.307	54.5	1	8	8	34	1.12475	20	11.6649	1.00611	20	5.36865	1.18686	20	12.3003	0.86602	20	8.16706	0.857262	20	6.98779	0.928465	20	11.7734	211	21.2879	6.25244	1.10591	0.883916	0.799267	1.25115	0.0182036
XP_015622515.1	LOC4326806	4326806	PREDICTED: protein disulfide isomerase-like 2-2 [Oryza sativa Japonica Group]	146.971	43.4	1	10	17	41	0.921036	19	16.3457	0.974459	19	8.42538	1.0145	19	8.05799	0.992394	19	9.61812	1.00993	19	6.85893	1.02154	19	11.7362	371	40.7149	6.87354	0.969998	1.00795	1.03913	0.962343	0.251877
XP_015635452.1	LOC4337027	4337027	PREDICTED: ABC transporter C family member 2 [Oryza sativa Japonica Group]	146.767	17.63	2	21	22	34	1.06814	17	12.3048	0.99408	17	8.77083	1.02661	17	7.58284	0.988837	17	7.35662	0.956946	17	6.25628	1.02751	17	7.70118	1628	183.031	6.87354	1.02961	0.991096	0.962591	1.03886	0.262923
XP_015636973.1	LOC4335903	4335903	PREDICTED: ultraviolet-B receptor UVR8 [Oryza sativa Japonica Group]	146.719	52.98	1	13	18	34	0.972177	14	5.19228	0.927623	14	7.6857	0.997573	14	4.16607	0.990634	14	6.0398	1.06084	14	2.81096	1.05905	14	2.83514	453	48.1425	5.65576	0.965791	1.03684	1.07357	0.931473	0.0826869
XP_015647116.1	LOC4343869	4343869	PREDICTED: 40S ribosomal protein S3-1 [Oryza sativa Japonica Group]	146.627	57.08	1	4	12	39	1.00964	2	2.68961	0.986925	2	0.944569	1.27189	2	5.38766	0.918231	2	6.84556	0.93704	2	3.85498	0.923987	2	0.244839	233	25.9828	9.59814	1.08949	0.926419	0.850327	1.17602	0.149668
XP_015614203.1	LOC9272729	9272729	PREDICTED: CCR4-NOT transcription complex subunit 1 [Oryza sativa Japonica Group]	146.585	13.22	5	28	28	39	1.03145	29	6.0064	1.02894	29	6.42827	1.0148	29	5.13504	0.991332	29	5.50927	0.965503	29	7.94709	0.969452	29	5.33257	2413	267.643	5.97314	1.02506	0.975429	0.951579	1.05088	0.00655275
XP_015632018.1	LOC4334020	4334020	PREDICTED: glucose-1-phosphate adenylyltransferase large subunit [Oryza sativa Japonica Group]	146.503	54.99	2	24	24	37	1.18564	22	8.69979	1.15718	22	10.3746	1.04188	22	6.80597	0.908927	22	10.1481	0.868615	22	7.26699	0.926132	22	6.59352	511	55.3923	7.37158	1.12824	0.901225	0.798791	1.25189	0.00855037
XP_015624687.1	LOC4331186	4331186	PREDICTED: protein BTR1 [Oryza sativa Japonica Group]	145.767	55.98	1	14	14	34	0.991373	26	6.47218	1.02366	26	5.37356	1.02514	26	9.39973	1.01247	26	11.2228	1.04493	26	7.10568	1.0034	26	11.2446	343	36.6955	6.65381	1.01339	1.02027	1.00678	0.993263	0.702492
XP_015625432.1	LOC4328623	4328623	PREDICTED: chlorophyll a-b binding protein 8, chloroplastic [Oryza sativa Japonica Group]	145.71	26.77	1	5	5	43	1.10597	22	8.33646	1.06793	22	6.39166	0.894508	22	8.31416	0.866017	22	9.71071	0.974467	22	8.5012	1.0296	22	5.57839	269	29.191	7.56201	1.0228	0.956694	0.935364	1.0691	0.459691
XP_015637419.1	LOC4338776	4338776	PREDICTED: probable carboxylesterase 15 [Oryza sativa Japonica Group]	145.373	55.8	1	16	16	37	0.847717	33	12.1609	0.854865	33	13.2495	0.892355	33	8.92445	1.1413	33	8.54241	1.10704	33	9.10354	1.11782	33	7.40008	362	39.102	5.71924	0.864979	1.12205	1.2972	0.77089	0.000115272
XP_015646521.1	LOC4342162	4342162	PREDICTED: probable pyridoxal 5'-phosphate synthase subunit PDX1.1 [Oryza sativa Japonica Group]	145.342	30.5	4	2	9	37	0.145117	4	6934.69	0.14388	4	8106.71	0.145571	4	6934.69	0.130507	4	8078.52	1.70882	4	87.3189	1.65524	4	103.452	318	33.7153	6.88818	0.144856	1.16486	8.04149	0.124355	0.119981
XP_015640101.1	LOC4339340	4339340	PREDICTED: vesicle-fusing ATPase [Oryza sativa Japonica Group]	144.786	33.78	1	20	20	36	0.951313	27	4.8422	0.95994	27	5.42584	0.997175	27	6.92533	1.03092	27	5.83005	1.03436	27	4.41563	1.02423	27	6.30536	743	81.078	6.06201	0.969476	1.02984	1.06226	0.941388	0.0137297
XP_015632941.1	LOC4332024	4332024	PREDICTED: glycine-rich cell wall structural protein 1.8 [Oryza sativa Japonica Group]	144.466	69.57	1	25	25	36	0.993335	22	6.23687	0.960779	22	5.91881	1.05458	22	6.16602	1.03272	22	4.8002	0.949063	22	7.3424	0.991523	22	5.39222	391	40.842	6.25244	1.0029	0.991103	0.98824	1.0119	0.763389
XP_015650707.1	LOC4345200	4345200	PREDICTED: threonine--tRNA ligase, mitochondrial 1 [Oryza sativa Japonica Group]	144.384	30.34	1	22	22	38	1.03389	33	5.84861	1.05423	33	5.87788	0.995373	33	6.24897	0.973481	33	7.19099	0.939808	33	5.25017	1.00011	33	7.03736	745	84.8925	7.97217	1.02783	0.971133	0.944837	1.05838	0.0819983
XP_015619708.1	LOC4352932	4352932	PREDICTED: structural maintenance of chromosomes protein 1 [Oryza sativa Japonica Group]	144.183	23.63	1	28	28	40	0.990904	35	7.93177	1.02447	35	5.59232	0.97924	35	6.22174	0.981702	35	7.89934	1.02966	35	5.93725	0.99076	35	3.87793	1223	140.437	6.84424	0.998206	1.00071	1.00251	0.997499	0.906491
XP_015640864.1	LOC4339859	4339859	PREDICTED: dihydrolipoyllysine-residue acetyltransferase component 3 of pyruvate dehydrogenase complex, mitochondrial isoform X2 [Oryza sativa Japonica Group]	143.884	26.91	2	10	15	36	1.05734	17	3.51575	0.968624	17	9.52352	1.07829	17	10.1747	0.983547	17	6.48531	0.966942	17	5.20947	1.0023	17	4.5037	550	59.7324	6.80029	1.03475	0.984264	0.951208	1.05129	0.224046
XP_015647788.1	LOC4343294	4343294	PREDICTED: NAD-dependent malic enzyme 62 kDa isoform, mitochondrial [Oryza sativa Japonica Group]	143.798	38.59	1	18	18	36	0.964262	22	7.85569	0.955903	22	4.41616	0.991378	22	7.9641	1.0029	22	5.31766	1.01635	22	7.39274	1.08454	22	8.6371	622	68.8993	6.44287	0.970514	1.0346	1.06603	0.938061	0.0798267
XP_015640756.1	LOC4337539	4337539	PREDICTED: photosynthetic NDH subunit of lumenal location 5, chloroplastic [Oryza sativa Japonica Group]	143.537	48.8	1	9	9	35	1.12788	23	4.45817	1.08022	23	6.99058	1.14119	23	8.06835	0.893194	23	6.05708	0.890678	23	7.41116	0.927994	23	6.1653	250	26.5737	9.29053	1.11643	0.903955	0.809684	1.23505	0.000652253
XP_015617635.1	LOC4324899	4324899	PREDICTED: probable phosphoribosylformylglycinamidine synthase, chloroplastic/mitochondrial isoform X2 [Oryza sativa Japonica Group]	143.531	19.96	2	10	23	38	1.06649	10	10.9233	1.04588	10	9.81034	1.08082	10	9.93771	0.938319	10	5.77538	0.942426	10	12.8993	0.972321	10	8.45509	1418	154.191	5.38916	1.0644	0.951022	0.893485	1.11921	0.00154171
XP_015639259.1	LOC4339446	4339446	PREDICTED: mitochondrial outer membrane protein porin 2 [Oryza sativa Japonica Group]	143.428	55.36	1	10	11	30	1.04137	17	5.82233	1.01489	17	4.37452	1.03028	17	6.84828	0.977739	17	9.41799	0.981428	17	3.0255	0.988895	17	4.46241	280	29.5843	8.646	1.02884	0.982687	0.955137	1.04697	0.00523279
XP_015620079.1	LOC4352520	4352520	PREDICTED: UDP-glycosyltransferase 91C1 [Oryza sativa Japonica Group]	143.149	30.52	1	11	11	33	0.755007	17	13.4253	0.931452	17	6.52191	0.896712	17	4.53055	1.17487	17	10.3121	1.11953	17	6.50323	1.12752	17	3.52176	485	51.1092	6.25244	0.861057	1.14064	1.3247	0.754889	0.0078488
XP_015643124.1	LOC4341960	4341960	PREDICTED: 26S proteasome non-ATPase regulatory subunit 2 homolog A isoform X1 [Oryza sativa Japonica Group]	142.749	31.74	2	2	24	35	1.2593	1		1.11229	1		1.01208	1		0.882831	1		0.886993	1		0.893244	1		901	98.6277	5.24951	1.12789	0.887689	0.787034	1.27059	0.0287588
XP_015632793.1	LOC4333462	4333462	PREDICTED: T-complex protein 1 subunit beta [Oryza sativa Japonica Group]	142.615	41.9	1	5	19	37	1.03483	6	3.42345	0.993262	6	3.40488	0.921778	6	4.76339	1.03794	6	4.4626	0.963753	6	5.03645	1.06423	6	6.23939	525	57.1928	5.8208	0.98329	1.02198	1.03934	0.962147	0.435283
XP_015639773.1	LOC4337647	4337647	PREDICTED: calcium-transporting ATPase 4, endoplasmic reticulum-type [Oryza sativa Japonica Group]	142.519	22.18	1	11	17	34	1.02479	14	7.59623	0.977428	14	6.78336	1.04852	14	7.22657	0.980606	14	5.99186	0.954383	14	9.68215	1.00774	14	5.28549	1055	114.38	5.80811	1.01691	0.98091	0.964594	1.03671	0.237769
XP_015617058.1	LOC4350697	4350697	PREDICTED: 14-3-3-like protein GF14-D [Oryza sativa Japonica Group]	142.297	46.42	2	6	10	34	0.876484	8	6.08149	0.898821	8	3.5858	1.13725	8	9.25215	1.07016	8	2.41016	0.987775	8	2.86744	1.05935	8	3.56405	265	29.2436	4.90674	0.970852	1.0391	1.07029	0.934324	0.47835
XP_015640547.1	LOC4337906	4337906	PREDICTED: 6-phosphofructo-2-kinase/fructose-2,6-bisphosphatase isoform X2 [Oryza sativa Japonica Group]	141.929	32.9	2	15	20	37	1.05854	17	6.39736	0.973344	17	8.24975	0.973024	17	12.5245	0.965947	17	4.83755	0.998835	17	7.80253	1.02744	17	7.22465	772	84.7661	6.48096	1.00164	0.997409	0.99578	1.00424	0.905809
XP_015627158.1	LOC4327001	4327001	PREDICTED: peroxidase 1 [Oryza sativa Japonica Group]	141.833	46.78	17	9	14	37	0.864036	12	9.49251	0.919303	12	5.06611	1.06471	12	7.25368	1.07892	12	8.6115	0.985552	12	3.43309	1.05828	12	4.17403	357	37.7067	6.66846	0.949349	1.04092	1.09645	0.912032	0.238837
XP_015646992.1	LOC4342350	4342350	PREDICTED: succinate dehydrogenase [ubiquinone] flavoprotein subunit, mitochondrial [Oryza sativa Japonica Group]	141.721	32.54	1	16	16	33	1.02561	22	5.62825	1.02139	22	6.2176	0.958398	22	4.32848	0.966537	22	5.33557	1.04387	22	3.45193	1.01721	22	4.88965	630	68.8101	7.07861	1.0018	1.00921	1.00739	0.992659	0.82515
XP_015636479.1	LOC4335708	4335708	PREDICTED: glycine--tRNA ligase, mitochondrial 1 [Oryza sativa Japonica Group]	141.325	31.05	1	14	17	34	1.04321	18	4.78485	1.02081	18	5.07502	1.01283	18	4.72647	1.00264	18	6.82593	0.918402	18	6.33032	1.02466	18	3.87122	673	74.692	6.17627	1.02562	0.9819	0.957376	1.04452	0.263497
XP_015626603.1	LOC4330845	4330845	PREDICTED: mitochondrial phosphate carrier protein 3, mitochondrial [Oryza sativa Japonica Group]	141.32	28.26	4	3	10	35	0.980158	5	4.97917	0.949319	5	1.37382	0.977064	5	2.89356	1.10373	5	2.87341	1.02744	5	3.56135	1.02889	5	2.91701	368	38.9341	9.27588	0.968847	1.05335	1.08722	0.919774	0.0353209
XP_015636684.1	LOC4335745	4335745	PREDICTED: acetyl-coenzyme A synthetase, chloroplastic/glyoxysomal [Oryza sativa Japonica Group]	141.213	26.37	1	13	17	36	1.06664	13	3.13765	1.00755	13	11.4892	0.854368	13	11.4165	1.03744	13	3.71177	0.948623	13	3.68738	1.07144	13	6.45781	747	81.6178	6.75635	0.976188	1.01917	1.04403	0.957829	0.588085
XP_015647554.1	LOC4343487	4343487	PREDICTED: glucan endo-1,3-beta-glucosidase 3 [Oryza sativa Japonica Group]	141.009	32.37	3	11	11	32	0.932259	22	33.4372	0.843146	22	17.3705	1.07399	22	15.7863	1.22511	22	28.6378	0.987661	22	22.9957	1.05151	22	16.3998	553	58.5078	5.19873	0.949797	1.0881	1.14561	0.872899	0.229951
XP_015625495.1	LOC4330236	4330236	PREDICTED: UDP-glucose:glycoprotein glucosyltransferase [Oryza sativa Japonica Group]	140.838	21.75	1	30	30	38	1.0043	33	5.25339	1.0085	33	5.42848	0.98266	33	5.20156	1.02761	33	8.00654	1.0148	33	5.15541	1.00463	33	6.25121	1609	181.744	6.31592	0.998488	1.01568	1.01722	0.983071	0.173813
XP_015650155.1	LOC4345473	4345473	PREDICTED: proton pump-interactor 1 [Oryza sativa Japonica Group]	140.721	36.39	1	20	20	34	0.999435	23	9.32073	0.989545	23	3.97916	0.977048	23	9.95033	1.03802	23	4.43558	1.01071	23	7.842	0.979014	23	3.49799	621	69.2702	8.71924	0.988676	1.00925	1.02081	0.979616	0.32241
XP_015639323.1	LOC4339361	4339361	PREDICTED: hexokinase-5 [Oryza sativa Japonica Group]	140.658	37.08	1	13	15	32	1.0147	14	9.24252	0.996694	14	4.6642	1.00259	14	7.7869	1.02078	14	7.67702	1.00178	14	4.23765	0.987329	14	7.03822	507	54.6243	6.11279	1.00466	1.0033	0.998641	1.00136	0.907556
XP_015628377.1	LOC4334188	4334188	PREDICTED: aspartate-semialdehyde dehydrogenase [Oryza sativa Japonica Group]	140.512	47.73	1	11	11	28	1.05443	16	4.8054	1.06291	16	3.64951	1.02787	16	5.1244	0.955349	16	3.62352	0.925535	16	4.67846	1.00429	16	4.28073	375	40.1526	7.1958	1.0484	0.961725	0.917325	1.09013	0.0265209
XP_015617264.1	LOC4349921	4349921	PREDICTED: protein TPLATE [Oryza sativa Japonica Group]	140.511	25.59	1	11	23	35	0.933982	13	11.2491	1.02122	13	5.40077	0.946505	13	8.72632	1.05128	13	9.79371	0.983467	13	9.82739	1.00658	13	8.28186	1153	126.975	5.90967	0.967237	1.01378	1.04812	0.954094	0.239798
XP_015631638.1	LOC4332068	4332068	PREDICTED: probable glucan 1,3-alpha-glucosidase [Oryza sativa Japonica Group]	140.461	26.12	1	22	22	36	1.00108	29	8.72484	0.989348	29	3.36237	0.994337	29	6.84177	1.01383	29	9.8173	1.01713	29	5.72511	1.00213	29	5.30331	919	103.15	6.02393	0.99492	1.01103	1.01619	0.984064	0.0470354
XP_015636788.1	LOC4336245	4336245	PREDICTED: phosphoglycolate phosphatase 1B, chloroplastic [Oryza sativa Japonica Group]	140.396	38.63	3	13	14	31	1.20025	18	6.91959	1.16011	18	3.59456	1.04549	18	5.21267	0.826511	18	4.10118	0.85826	18	7.35628	0.932522	18	6.06031	365	39.469	7.15186	1.13528	0.872431	0.768469	1.30129	0.00935502
XP_015649242.1	LOC4324398	4324398	PREDICTED: glutamate synthase 1 [NADH], chloroplastic isoform X1 [Oryza sativa Japonica Group]	140.113	14.49	2	19	27	39	0.992479	25	8.3798	1.03774	25	8.99145	0.890186	25	10.1487	1.04938	25	6.24847	1.00145	25	7.35267	1.08644	25	5.33966	2167	236.745	7.09326	0.973467	1.04576	1.07426	0.930872	0.222501
XP_015630639.1	LOC4333150	4333150	PREDICTED: 40S ribosomal protein S19 [Oryza sativa Japonica Group]	140.104	60.27	1	11	11	40	1.0642	31	7.15811	1.00598	31	7.54456	1.15356	31	4.77673	0.94298	31	6.25375	0.945207	31	5.08475	0.916776	31	6.55398	146	16.3766	10.0376	1.07458	0.934988	0.870095	1.1493	0.0334928
XP_015613234.1	LOC4347937	4347937	PREDICTED: probable pyridoxal 5'-phosphate synthase subunit PDX1.2 [Oryza sativa Japonica Group]	139.513	30.99	4	2	9	36	0.0780564	4	98310.5	0.0816517	4	127647	0.0817778	4	109479	0.0765931	4	187261	1.58408	4	92.4281	1.74855	4	97.4438	313	33.1281	6.65381	0.0804953	1.13641	14.1177	0.070833	0.118167
XP_015640069.1	LOC4339423	4339423	PREDICTED: translation initiation factor IF-2 [Oryza sativa Japonica Group]	139.227	40.96	1	13	14	37	1.1081	29	7.80443	1.016	29	4.35726	1.13341	29	7.67119	0.917976	29	7.09444	1.0095	29	7.2744	0.904668	29	5.84518	376	40.345	8.71924	1.08583	0.944047	0.86942	1.15019	0.0432605
XP_015616508.1	LOC4327400	4327400	PREDICTED: triosephosphate isomerase, cytosolic-like [Oryza sativa Japonica Group]	139.073	47.45	1	7	8	32	0.909858	25	15.8171	0.859933	25	14.6144	0.967197	25	13.2453	1.13665	25	10.5685	0.996752	25	9.57192	1.12727	25	10.9165	255	27.2562	5.73193	0.912329	1.08689	1.19133	0.839396	0.0332911
XP_015611998.1	LOC4346699	4346699	PREDICTED: phosphoenolpyruvate carboxylase 2 [Oryza sativa Japonica Group]	139.022	19.9	1	7	19	34	0.905891	7	5.06687	0.994789	7	6.44766	0.873961	7	7.55707	1.00296	7	2.37225	1.0516	7	9.79512	1.16538	7	16.133	975	110.405	6.22705	0.92488	1.07331	1.16049	0.861704	0.0692427
XP_015611833.1	LOC4346803	4346803	PREDICTED: chlorophyll a-b binding protein 1, chloroplastic [Oryza sativa Japonica Group]	138.937	17.74	2	1	4	43	1.11801	1		1.02071	1		1.07465	1		0.920541	1		0.887695	1		1.0086	1		265	27.9962	5.26221	1.07113	0.938945	0.876596	1.14078	0.0446577
NP_039399.1	petA	3131402	cytochrome f (plastid) [Oryza sativa Japonica Group]	138.75	46.88	1	14	14	36	1.31214	24	11.9906	1.17436	24	6.60489	0.79357	24	8.72291	0.798612	24	11.8802	0.976614	24	4.40898	0.93478	24	10.7244	320	35.4448	8.90967	1.09335	0.903336	0.826206	1.21035	0.311384
XP_015639380.1	LOC4337958	4337958	PREDICTED: probable cellulose synthase A catalytic subunit 1 [UDP-forming] [Oryza sativa Japonica Group]	138.715	23.88	1	18	21	38	0.979809	19	3.72102	1.02005	19	6.16124	0.996143	19	4.91604	1.01931	19	7.77209	1.04534	19	7.76628	0.966744	19	9.63052	1076	121.19	7.06396	0.998668	1.01047	1.01181	0.988323	0.672368
XP_015627700.1	LOC4328010	4328010	PREDICTED: dihydrolipoyllysine-residue acetyltransferase component 2 of pyruvate dehydrogenase complex, mitochondrial [Oryza sativa Japonica Group]	138.272	29.74	1	9	15	34	0.989609	8	5.72983	0.966651	8	4.37816	0.953528	8	9.18466	1.072	8	9.17086	0.96644	8	3.62505	1.0455	8	7.47017	548	58.9613	8.01611	0.969929	1.02798	1.05985	0.943528	0.157326
XP_015621075.1	LOC4326503	4326503	PREDICTED: glyoxysomal fatty acid beta-oxidation multifunctional protein MFP-a [Oryza sativa Japonica Group]	138.048	30.26	1	15	17	33	0.959404	22	9.7473	0.952326	22	7.34225	0.968194	22	8.04255	1.05724	22	11.3724	1.04753	22	8.85773	1.04516	22	10.9463	727	79.3407	8.68994	0.959975	1.04998	1.09376	0.914281	0.000107213
XP_015631405.1	LOC4332083	4332083	PREDICTED: tubulin alpha-2 chain [Oryza sativa Japonica Group]	138.032	25.84	1	4	10	38	1.04908	3	2.0251	0.956808	3	8.85842	0.982038	3	0.0850877	1.03096	3	4.57696	0.989331	3	3.55257	1.02304	3	1.29769	449	50.0289	5.24951	0.995974	1.01444	1.01855	0.981793	0.575624
XP_015632279.1	LOC4334154	4334154	PREDICTED: 60S ribosomal protein L13a-4 [Oryza sativa Japonica Group]	138.025	41.26	1	8	10	41	1.02142	36	8.82826	1.00216	36	7.29141	1.12664	36	6.49873	0.987599	36	6.65884	0.950897	36	7.09465	0.938692	36	8.29612	206	23.601	10.3013	1.05008	0.959063	0.913327	1.0949	0.0927182
XP_015650151.1	LOC4345681	4345681	PREDICTED: temperature-induced lipocalin-1 [Oryza sativa Japonica Group]	137.876	55.31	1	11	11	36	0.939196	21	5.06809	0.902859	21	7.02079	0.990694	21	5.23929	1.04585	21	5.50788	0.997682	21	4.25288	1.11519	21	4.27949	179	20.5733	6.55127	0.94425	1.05291	1.11507	0.896802	0.0631511
NP_039382.1	psaB	3131407	photosystem I P700 chlorophyll a apoprotein A2 (plastid) [Oryza sativa Japonica Group]	137.771	16.49	1	9	9	35	1.21021	30	20.8133	1.13802	30	13.9868	0.799189	30	17.7476	0.804602	30	13.1342	1.01549	30	7.76739	0.974556	30	8.01892	734	82.5079	7.15186	1.04914	0.931548	0.887917	1.12623	0.454756
XP_015647227.1	LOC4342610	4342610	PREDICTED: methylmalonate-semialdehyde dehydrogenase [acylating], mitochondrial [Oryza sativa Japonica Group]	137.707	39.7	1	16	16	31	0.964705	22	7.59728	0.952739	22	5.29074	0.950417	22	4.7078	1.03979	22	3.78294	1.01374	22	4.08863	1.05988	22	2.42853	534	57.2101	6.354	0.955954	1.0378	1.08562	0.921131	0.00434971
XP_015639742.1	LOC4337829	4337829	PREDICTED: bifunctional protein FolD 2 [Oryza sativa Japonica Group]	137.63	47.26	1	11	11	33	1.04149	23	10.8945	1.02462	23	6.04531	1.05179	23	5.7786	0.947464	23	6.53998	0.962536	23	5.62884	0.97731	23	7.04822	292	30.7145	7.92822	1.0393	0.962437	0.926042	1.07986	0.00278019
XP_015611845.1	LOC4347805	4347805	PREDICTED: uncharacterized protein LOC4347805 [Oryza sativa Japonica Group]	137.194	28.54	1	18	18	33	1.09495	20	9.12623	1.09879	20	7.22753	1.02576	20	8.47955	0.948152	20	10.6956	0.987354	20	10.2117	0.984255	20	7.3072	883	94.1578	5.33838	1.07317	0.973254	0.906899	1.10266	0.0204774
XP_015640664.1	LOC4338667	4338667	PREDICTED: 50S ribosomal protein L1, chloroplastic [Oryza sativa Japonica Group]	137.185	32.59	1	12	12	33	1.15201	25	10.6784	1.13871	25	9.40367	1.1231	25	9.14769	0.823725	25	11.3593	0.917381	25	10.6265	0.888217	25	11.3847	359	38.7558	7.32764	1.13794	0.876441	0.7702	1.29836	0.000826982
XP_015626404.1	LOC4330492	4330492	PREDICTED: heat shock 70 kDa protein 17 [Oryza sativa Japonica Group]	136.968	28.27	1	25	25	35	1.04322	26	4.87001	0.980074	26	5.94618	0.98446	26	4.32882	0.986814	26	6.29856	1.03458	26	4.12831	0.977529	26	8.64934	902	99.3093	5.40186	1.00259	0.99964	0.997061	1.00295	0.918234
XP_015631513.1	LOC4332988	4332988	PREDICTED: apoptotic chromatin condensation inducer in the nucleus [Oryza sativa Japonica Group]	136.547	29.37	1	17	17	35	1.00814	18	7.83565	1.04279	18	4.21652	1.01047	18	5.54256	0.960945	18	5.86814	0.986786	18	4.68054	0.986982	18	3.76945	715	78.0699	4.70361	1.02047	0.978238	0.958619	1.04317	0.0404344
XP_015649819.1	LOC9267835	9267835	PREDICTED: DNA-directed RNA polymerase II subunit 1 [Oryza sativa Japonica Group]	136.48	14.45	2	22	22	37	1.02754	25	3.47922	1.02551	25	8.02481	1.0178	25	3.42935	0.969819	25	5.00504	0.995004	25	5.87332	0.979524	25	5.56536	1855	206.195	6.06201	1.02362	0.981449	0.958804	1.04297	0.00596145
XP_015620841.1	LOC9267167	9267167	PREDICTED: calreticulin-3 [Oryza sativa Japonica Group]	136.462	50.79	1	15	23	39	1.08725	12	9.7178	0.91432	12	5.21997	0.951317	12	3.58053	1.06343	12	4.42635	0.964934	12	4.91006	1.0214	12	3.78674	445	52.0111	6.93213	0.984296	1.01659	1.03281	0.968235	0.617964
XP_015625363.1	LOC4328236	4328236	PREDICTED: 50S ribosomal protein L3, chloroplastic [Oryza sativa Japonica Group]	136.452	53.11	1	11	11	37	1.19767	26	9.05973	1.1439	26	6.82585	1.12053	26	6.17289	0.826112	26	8.42729	0.863724	26	5.11136	0.892813	26	9.20262	273	28.4073	10.5649	1.15404	0.860883	0.745976	1.34053	0.000607033
XP_015636210.1	LOC4336931	4336931	PREDICTED: LOW QUALITY PROTEIN: 26S proteasome non-ATPase regulatory subunit 1 homolog A [Oryza sativa Japonica Group]	136.009	23.54	1	6	17	35	0.941016	13	10.8205	1.01873	13	6.70516	1.02487	13	8.74778	1.03821	13	10.5952	1.02368	13	6.58104	1.01386	13	9.13855	1007	109.277	5.61768	0.994872	1.02525	1.03054	0.970369	0.337379
XP_015630439.1	LOC4334382	4334382	PREDICTED: probable aldehyde oxidase 2 [Oryza sativa Japonica Group]	135.959	17.27	2	5	20	35	1.08442	9	9.03362	1.06882	9	7.0408	0.979348	9	7.35579	0.97944	9	1.70821	0.964724	9	4.69742	0.966566	9	3.50866	1355	144.972	6.23975	1.04419	0.970243	0.929179	1.07622	0.0889323
XP_015647911.1	LOC4343916	4343916	PREDICTED: alanine aminotransferase 2 [Oryza sativa Japonica Group]	135.527	40.29	2	14	16	31	0.995536	14	9.19766	0.984236	14	6.2402	0.998399	14	4.06323	1.00335	14	4.01237	1.0127	14	7.22798	1.01592	14	9.16424	546	59.0768	5.89697	0.992724	1.01065	1.01806	0.982258	0.0353136
XP_015631121.1	LOC4332285	4332285	PREDICTED: protein TOPLESS isoform X2 [Oryza sativa Japonica Group]	135.51	17.57	2	14	19	36	1.0016	17	9.58771	1.02872	17	4.51441	0.99443	17	4.743	1.01028	17	4.90264	1.03301	17	3.36049	0.987965	17	5.84071	1127	124.56	7.13721	1.00825	1.01042	1.00215	0.997854	0.90282
XP_015650232.1	LOC9270353	9270353	PREDICTED: 5-oxoprolinase [Oryza sativa Japonica Group]	135.462	26.01	1	26	26	35	1.05007	29	5.946	1.01751	29	4.09894	1.03398	29	6.63136	0.97808	29	5.15039	0.953955	29	6.8149	0.973532	29	5.96492	1257	136.703	6.16357	1.03385	0.968522	0.936807	1.06746	0.00546958
XP_015643466.1	LOC4341105	4341105	PREDICTED: alpha-glucan water dikinase, chloroplastic isoform X1 [Oryza sativa Japonica Group]	135.264	19.56	2	25	25	35	1.07482	28	6.69642	1.09513	28	6.66041	0.961787	28	4.18269	0.924798	28	4.98574	0.976346	28	4.96252	0.966845	28	3.21027	1457	162.173	5.70654	1.04391	0.955996	0.915782	1.09196	0.11879
XP_015631051.1	LOC4334405	4334405	PREDICTED: glutamate dehydrogenase [Oryza sativa Japonica Group]	135.201	43.55	1	11	12	29	1.00004	18	3.87172	0.987699	18	4.48209	0.993108	18	4.87691	1.01244	18	4.13225	1.01085	18	5.48728	1.00372	18	5.21018	411	44.3137	6.60986	0.993616	1.009	1.01548	0.984752	0.0261855
XP_015633055.1	LOC4334101	4334101	PREDICTED: cysteine synthase [Oryza sativa Japonica Group]	135.036	49.23	1	8	12	35	0.969528	15	4.58385	0.92869	15	2.29224	0.97153	15	5.08355	1.02885	15	5.17254	0.948469	15	3.42711	1.12679	15	3.38666	325	34.285	5.41455	0.956583	1.0347	1.08167	0.9245	0.217431
XP_015636709.1	LOC4336983	4336983	PREDICTED: gamma-aminobutyrate transaminase 1, mitochondrial [Oryza sativa Japonica Group]	134.92	44.57	2	12	15	31	0.938246	19	6.93091	0.901347	19	5.93576	0.903073	19	10.0905	1.07846	19	5.00524	1.0395	19	7.82657	1.10319	19	8.11724	516	56.4387	6.80029	0.914222	1.07371	1.17446	0.851458	0.0019532
XP_015621402.1	LOC4325717	4325717	PREDICTED: asparagine--tRNA ligase, cytoplasmic 3 [Oryza sativa Japonica Group]	134.776	27.55	1	16	16	36	1.03748	31	2.81562	1.03266	31	4.71693	1.03178	31	3.98484	0.969984	31	6.15484	0.979458	31	6.02909	0.96284	31	4.62073	559	62.5491	5.93506	1.03397	0.970761	0.938864	1.06512	0.000248843
XP_015642516.1	LOC107275792	107275792	PREDICTED: photosystem II stability/assembly factor HCF136, chloroplastic [Oryza sativa Japonica Group]	134.663	46.95	1	14	14	31	1.20353	21	8.44266	1.13501	21	5.34948	1.06588	21	7.81502	0.851971	21	4.98182	0.863019	21	4.23638	0.942256	21	8.29064	394	42.8249	9.02686	1.13481	0.885749	0.780528	1.28118	0.00699605
XP_015634232.1	LOC4336091	4336091	PREDICTED: MLP-like protein 423 [Oryza sativa Japonica Group]	134.513	73.89	1	12	12	35	0.880609	30	11.842	0.971296	30	5.24788	0.998865	30	4.15513	1.18215	30	9.71039	1.10741	30	7.94303	0.936851	30	7.73139	157	17.2558	4.88135	0.950257	1.07547	1.13177	0.883575	0.196611
XP_015626408.1	LOC4328552	4328552	PREDICTED: cinnamyl alcohol dehydrogenase 2 [Oryza sativa Japonica Group]	134.142	48.76	1	13	13	32	0.909992	23	6.44149	0.887925	23	8.49553	0.842299	23	7.04228	1.08291	23	5.19746	1.14157	23	4.62101	1.10305	23	3.85828	363	38.6185	6.39209	0.880072	1.10917	1.26032	0.793448	0.000960994
XP_015633093.1	LOC4331779	4331779	PREDICTED: alanine--glyoxylate aminotransferase 2 homolog 1, mitochondrial [Oryza sativa Japonica Group]	134.093	44.65	2	14	14	31	0.975778	19	7.0498	0.94466	19	7.1039	0.837743	19	10.4423	1.08859	19	4.52477	1.09993	19	6.22697	1.09367	19	6.47054	486	52.69	8.27979	0.919394	1.09406	1.18998	0.840349	0.0140801
XP_015612425.1	LOC4347176	4347176	PREDICTED: cytochrome P450 71A1 [Oryza sativa Japonica Group]	133.994	35.02	3	15	16	33	0.985813	24	9.71631	0.967371	24	5.26133	0.870139	24	5.13648	1.11202	24	3.66453	0.972549	24	6.53994	1.10175	24	4.65236	514	58.0325	8.77783	0.941107	1.0621	1.12857	0.886078	0.10297
XP_015611795.1	LOC4347311	4347311	PREDICTED: glucose-6-phosphate isomerase 1, chloroplastic [Oryza sativa Japonica Group]	133.643	36.16	1	10	19	35	1.02439	13	6.01239	1.0642	13	7.34034	1.08518	13	2.57267	0.949933	13	3.74972	0.951095	13	4.76421	0.954877	13	4.36459	625	68.379	6.02393	1.05792	0.951968	0.899846	1.1113	0.00406995
XP_015642457.1	LOC9267065	9267065	PREDICTED: chromatin structure-remodeling complex protein SYD isoform X2 [Oryza sativa Japonica Group]	133.549	7.73	2	27	27	34	0.973248	22	11.2151	1.03658	22	3.98239	0.990755	22	6.80518	0.991838	22	4.03181	1.02585	22	7.47139	0.988411	22	7.99721	4374	469.713	4.86865	1.00019	1.00203	1.00184	0.998164	0.938331
XP_015625013.1	LOC4326849	4326849	PREDICTED: dihydrolipoyl dehydrogenase 1, chloroplastic [Oryza sativa Japonica Group]	132.837	34.76	1	8	15	31	1.07934	12	4.77567	1.05308	12	5.01981	1.09675	12	5.59827	0.934801	12	8.58063	0.930132	12	6.36589	0.947716	12	7.6411	561	58.8088	6.99072	1.07639	0.93755	0.871014	1.14809	0.000539782
XP_015649807.1	LOC4345850	4345850	PREDICTED: 14-3-3-like protein GF14-A [Oryza sativa Japonica Group]	132.836	47.73	2	6	10	38	0.822561	5	9.80917	0.921813	5	3.04409	1.19807	5	1.40466	1.08106	5	1.84224	0.976262	5	4.65323	1.02827	5	4.54455	264	28.9824	4.94482	0.980813	1.02853	1.04865	0.953605	0.702708
XP_015640121.1	LOC4338987	4338987	PREDICTED: aldo-keto reductase family 4 member C10 isoform X2 [Oryza sativa Japonica Group]	132.734	49.69	2	12	15	31	1.31461	13	6.6444	1.14726	13	9.21111	1.08675	13	8.53207	0.779094	13	8.33219	0.831918	13	8.31666	0.900317	13	2.89777	326	36.0065	6.90283	1.18287	0.83711	0.707693	1.41304	0.0107317
XP_015618050.1	LOC4350660	4350660	PREDICTED: citrate synthase 4, mitochondrial [Oryza sativa Japonica Group]	132.617	41.1	1	2	15	31	1.00001	3	5.08476	0.974032	3	1.47089	0.906447	3	4.44304	1.06387	3	1.78281	0.97183	3	1.03053	1.08291	3	2.5589	472	52.3293	7.88428	0.960164	1.03954	1.08267	0.923645	0.146976
XP_015643767.1	LOC4341731	4341731	PREDICTED: villin-4 isoform X2 [Oryza sativa Japonica Group]	132.575	18.87	2	12	16	37	0.947645	19	6.99958	0.929736	19	5.34114	0.913694	19	5.38339	1.07531	19	3.90458	1.08773	19	3.4414	1.06744	19	3.67498	970	108.654	7.59131	0.930358	1.07683	1.15744	0.863979	0.000214995
XP_015632123.1	LOC4334009	4334009	PREDICTED: zinc finger BED domain-containing protein RICESLEEPER 2 [Oryza sativa Japonica Group]	132.515	23.27	2	2	14	34	1.04468	5	4.31937	1.05004	5	3.56442	0.991303	5	2.031	0.965822	5	6.09814	0.921556	5	7.05927	1.01792	5	4.46298	722	80.9242	5.32568	1.02868	0.968432	0.941436	1.06221	0.147183
XP_015626952.1	LOC4329182	4329182	PREDICTED: 26S protease regulatory subunit 6B homolog [Oryza sativa Japonica Group]	132.484	39.14	1	14	15	34	0.989392	18	6.01629	0.985569	18	10.0533	0.956265	18	6.05568	1.02686	18	7.25233	1.00096	18	3.6564	1.03616	18	4.67685	419	46.426	6.07471	0.977075	1.02132	1.04529	0.956675	0.040718
XP_015650970.1	LOC4345339	4345339	PREDICTED: glucose-1-phosphate adenylyltransferase small subunit, chloroplastic/amyloplastic isoform X1 [Oryza sativa Japonica Group]	132.437	44.36	2	10	18	38	1.0832	14	9.78856	1.12547	14	6.04514	1.0544	14	2.93452	0.86759	14	10.1611	0.928952	14	6.24059	0.920451	14	3.80141	514	56.0686	7.03467	1.08769	0.905664	0.832651	1.20098	0.00296009
XP_015614014.1	LOC4349486	4349486	PREDICTED: dnaJ homolog subfamily C GRV2 [Oryza sativa Japonica Group]	132.371	13.28	1	26	26	35	0.949561	21	9.53192	1.00004	21	7.15063	0.967408	21	4.34073	1.03743	21	5.31067	1.02686	21	7.52722	1.03214	21	4.26894	2583	281.969	6.39209	0.972336	1.03214	1.06151	0.942056	0.0166339
XP_015637314.1	LOC4339239	4339239	PREDICTED: uncharacterized protein LOC4339239 [Oryza sativa Japonica Group]	132.27	40.67	1	5	7	29	1.07131	13	7.83537	1.0364	13	9.19468	0.997773	13	11.8078	0.929791	13	7.07789	1.013	13	7.21385	0.952461	13	6.973	268	28.3041	5.75732	1.03516	0.965083	0.932302	1.07261	0.0985825
XP_015650533.1	LOC4345710	4345710	PREDICTED: D-3-phosphoglycerate dehydrogenase 1, chloroplastic [Oryza sativa Japonica Group]	132.231	33.49	1	13	15	30	1.00063	15	5.98041	0.925355	15	5.52375	0.920995	15	8.8928	1.02224	15	3.27661	1.08186	15	4.87039	1.04551	15	6.43563	621	64.5191	6.97607	0.948994	1.04987	1.1063	0.903917	0.0316676
XP_015620010.1	LOC4352748	4352748	PREDICTED: eukaryotic translation initiation factor 2 subunit gamma [Oryza sativa Japonica Group]	132.131	35.78	1	2	13	31	1.06778	1		1.04018	1		0.999015	1		1.01183	1		0.944846	1		0.960959	1		464	50.7048	8.6167	1.03566	0.972544	0.939059	1.0649	0.0903894
XP_015639422.1	LOC4339823	4339823	PREDICTED: histone deacetylase HDT2 [Oryza sativa Japonica Group]	132.053	34.68	1	13	13	34	0.975641	30	10.6985	1.06366	30	7.07212	1.05519	30	4.17583	0.984175	30	7.44624	1.00139	30	4.42316	0.939583	30	7.33453	297	32.5274	4.67822	1.03149	0.97505	0.945279	1.05789	0.167704
XP_015630775.1	LOC4332425	4332425	PREDICTED: trifunctional UDP-glucose 4,6-dehydratase/UDP-4-keto-6-deoxy-D-glucose 3,5-epimerase/UDP-4-keto-L-rhamnose-reductase RHM1 isoform X3 [Oryza sativa Japonica Group]	132.013	37.04	3	21	22	35	0.953906	29	4.65689	0.981186	29	5.70222	1.05886	29	4.78719	1.02064	29	7.12015	0.98907	29	4.92702	1.00797	29	4.84627	675	76.0176	6.94678	0.997985	1.00589	1.00792	0.992139	0.821091
XP_015646480.1	LOC4344403	4344403	PREDICTED: 2-oxoglutarate dehydrogenase, mitochondrial [Oryza sativa Japonica Group]	131.769	24.8	1	12	19	33	0.959734	10	7.692	0.995696	10	2.64924	0.964806	10	4.58168	1.00783	10	5.81496	1.019	10	4.27895	1.00896	10	4.94646	1008	114.216	7.32764	0.973412	1.01193	1.03957	0.961936	0.0308334
XP_015621286.1	LOC4324333	4324333	PREDICTED: selenium-binding protein 1 [Oryza sativa Japonica Group]	131.727	45.23	1	18	18	31	1.05101	17	10.5959	1.01118	17	4.7749	1.06366	17	8.39976	0.993956	17	6.12826	0.928467	17	3.1274	0.975782	17	6.99958	482	53.1024	6.07471	1.04195	0.966069	0.927172	1.07855	0.0391289
XP_015625510.1	LOC4328137	4328137	PREDICTED: eukaryotic translation initiation factor 3 subunit C [Oryza sativa Japonica Group]	131.593	23.58	2	5	21	35	1.03867	8	1.49649	1.03318	8	8.82675	1.01198	8	4.4899	0.982621	8	5.70077	0.967433	8	4.23462	0.966297	8	5.30275	933	105.734	5.35107	1.02794	0.972117	0.945691	1.05743	0.00450553
XP_015625264.1	LOC4330354	4330354	PREDICTED: aspartate--tRNA ligase 2, cytoplasmic [Oryza sativa Japonica Group]	131.52	32.97	1	15	16	36	1.03357	29	6.39196	1.0126	29	4.88654	1.04182	29	5.24349	0.95725	29	4.04931	0.986192	29	4.17855	1.00049	29	3.60788	549	60.8241	6.31592	1.02933	0.98131	0.953348	1.04893	0.0356524
XP_015632363.1	LOC4332364	4332364	PREDICTED: fructose-1,6-bisphosphatase, chloroplastic [Oryza sativa Japonica Group]	130.912	30.54	1	10	10	27	1.13394	17	9.31415	1.07792	17	7.39991	1.04308	17	3.57104	0.94032	17	6.96974	0.922245	17	7.70882	0.949079	17	6.77944	406	43.5768	5.12256	1.08498	0.937215	0.863806	1.15767	0.00588393
XP_015639209.1	LOC4339460	4339460	PREDICTED: nucleosome assembly protein 1;2 [Oryza sativa Japonica Group]	130.873	32.14	1	11	11	32	1.01712	23	6.62341	1.02035	23	5.01094	1.00889	23	8.50533	0.987107	23	5.73131	1.00768	23	6.11136	0.987553	23	8.59026	364	41.658	4.4624	1.01545	0.994112	0.978984	1.02147	0.0482711
XP_015633665.1	LOC107276080	107276080	PREDICTED: methylthioribose kinase 2 [Oryza sativa Japonica Group]	130.752	43.33	1	6	15	33	0.844547	10	18.0875	0.901002	10	9.52242	1.16322	10	19.175	1.08339	10	12.7613	0.933027	10	10.9052	1.05003	10	7.02831	427	48.1974	6.65381	0.96959	1.02215	1.05421	0.948578	0.652671
XP_015620778.1	LOC4352670	4352670	PREDICTED: adenine phosphoribosyltransferase 1 [Oryza sativa Japonica Group]	130.695	42.5	4	7	7	29	0.83002	9	6.40499	0.829564	9	10.0125	1.25202	9	14.2615	1.1067	9	7.57607	0.784837	9	18.1568	1.05837	9	2.20942	240	25.3825	9.11475	0.970534	0.983303	1.01316	0.987015	0.944635
XP_015631945.1	LOC4332089	4332089	PREDICTED: 50S ribosomal protein L15, chloroplastic [Oryza sativa Japonica Group]	130.555	41.83	1	12	12	35	1.18647	33	5.49388	1.15239	33	5.6943	1.2041	33	5.89979	0.822184	33	7.50535	0.823254	33	5.516	0.85473	33	4.30948	263	27.8599	10.6089	1.18099	0.833389	0.705671	1.41709	4.78061e-05
XP_015650397.1	LOC4345338	4345338	PREDICTED: pyrophosphate--fructose 6-phosphate 1-phosphotransferase subunit alpha [Oryza sativa Japonica Group]	130.458	24.8	1	9	10	28	1.0709	17	5.10718	0.969287	17	3.7385	0.978313	17	7.67914	1.01694	17	3.68453	0.891943	17	9.16969	1.0898	17	5.03646	617	67.1114	7.15186	1.00617	0.99956	0.993435	1.00661	0.925398
NP_039373.1	rpoB	3131432	RNA polymerase beta subunit (plastid) [Oryza sativa Japonica Group]	130.381	21.3	1	21	21	33	1.09295	25	14.3856	1.12895	25	6.4771	1.04176	25	7.59757	0.917003	25	11.8706	0.947798	25	11.2242	0.931705	25	12.1313	1075	121.566	9.0415	1.08789	0.932169	0.856862	1.16705	0.00437565
XP_015612230.1	LOC4346989	4346989	PREDICTED: probable cinnamyl alcohol dehydrogenase 8B [Oryza sativa Japonica Group]	130.278	39.45	2	5	13	31	0.995693	6	5.62582	1.02551	6	2.61263	1.07423	6	4.40195	0.932738	6	2.81993	1.05027	6	3.47889	0.947758	6	5.18073	436	45.5459	7.89893	1.03181	0.976922	0.946801	1.05619	0.275073
XP_015635541.1	LOC4337482	4337482	PREDICTED: peroxidase 12 isoform X1 [Oryza sativa Japonica Group]	130.125	37.57	3	10	11	35	0.995888	26	15.0886	0.733986	26	27.6516	0.680317	26	27.0147	1.21655	26	11.285	1.11468	26	11.6757	1.15178	26	11.069	346	36.9647	5.93506	0.803397	1.161	1.44512	0.691984	0.0247069
XP_015632167.1	LOC4333945	4333945	PREDICTED: cyclase-associated protein 1 [Oryza sativa Japonica Group]	129.883	39.43	1	15	15	32	0.988525	22	3.91122	0.982145	22	3.6889	1.0361	22	5.66265	0.980761	22	4.31608	1.05615	22	3.41641	0.990996	22	5.16772	492	52.0215	7.91357	1.00226	1.0093	1.00703	0.993021	0.820666
XP_015650122.1	LOC4345009	4345009	PREDICTED: 60S ribosomal protein L7-3 [Oryza sativa Japonica Group]	129.844	57.55	1	6	16	36	1.03177	13	7.01589	0.980083	13	2.68034	1.21746	13	8.4686	0.958975	13	3.51565	0.94229	13	6.19439	0.889892	13	5.81588	245	28.4356	10.0522	1.07644	0.930386	0.864318	1.15698	0.123396
XP_015614227.1	LOC4348464	4348464	PREDICTED: glutamate--tRNA ligase, cytoplasmic [Oryza sativa Japonica Group]	129.842	27.07	1	10	17	32	1.02417	12	6.30107	1.01088	12	3.40364	1.00964	12	2.97591	0.977994	12	8.26287	0.972252	12	5.77611	1.00278	12	6.50793	713	80.8365	7.62061	1.0149	0.984341	0.969892	1.03104	0.0431589
XP_015641332.1	LOC4324941	4324941	PREDICTED: bifunctional aspartate aminotransferase and glutamate/aspartate-prephenate aminotransferase [Oryza sativa Japonica Group]	129.47	44.76	1	15	15	30	0.963316	15	5.08415	0.964953	15	4.23673	1.00608	15	2.0854	1.03187	15	2.59819	1.02102	15	4.12245	1.06385	15	2.55286	458	48.877	7.81104	0.978115	1.03891	1.06216	0.941479	0.0328947
XP_015637188.1	LOC4336914	4336914	PREDICTED: 60S ribosomal protein L7-3 [Oryza sativa Japonica Group]	129.449	60.66	1	6	16	36	1.04626	14	5.5505	0.992292	14	12.3101	1.23419	14	4.94997	0.995437	14	6.39905	0.927232	14	5.19028	0.916006	14	3.36424	244	28.3435	10.0376	1.09091	0.946225	0.867369	1.15291	0.134927
XP_015617826.1	LOC4327709	4327709	PREDICTED: topless-related protein 2 isoform X2 [Oryza sativa Japonica Group]	129.353	24.26	2	17	22	34	1.06149	17	4.08301	1.00528	17	8.98965	1.00591	17	7.06236	0.985016	17	6.02015	1.02957	17	5.89208	0.994177	17	4.69857	1113	123.244	7.09326	1.02423	1.00292	0.979196	1.02125	0.407751
XP_015647083.1	LOC4342306	4342306	PREDICTED: eukaryotic translation initiation factor 3 subunit C [Oryza sativa Japonica Group]	129.006	21.47	2	3	19	36	1.01522	6	1.9656	1.03143	6	2.80462	1.04052	6	3.57966	0.997022	6	1.00021	0.977417	6	2.63462	0.942174	6	4.03913	936	106.093	5.36377	1.02906	0.972204	0.944751	1.05848	0.0323579
XP_015643311.1	LOC4341569	4341569	PREDICTED: uncharacterized protein LOC4341569 [Oryza sativa Japonica Group]	128.986	19.02	1	20	20	34	1.1318	26	7.93255	1.08976	26	6.38679	1.00941	26	4.98919	0.905481	26	5.9078	0.912807	26	9.05515	0.937367	26	7.29267	1246	138.598	6.34131	1.07699	0.918552	0.852888	1.17249	0.0130309
XP_015626267.1	LOC4330908	4330908	PREDICTED: isoleucine--tRNA ligase, chloroplastic/mitochondrial [Oryza sativa Japonica Group]	128.664	22.12	1	19	19	33	1.10464	27	6.04669	1.08442	27	4.00303	1.047	27	5.27307	0.926419	27	8.99716	0.906411	27	8.48792	0.934506	27	4.74264	1058	118.283	7.23975	1.07869	0.922445	0.855156	1.16938	0.00115339
XP_015647859.1	LOC4343894	4343894	PREDICTED: elongation factor 1-delta 1 [Oryza sativa Japonica Group]	128.54	47.6	1	6	9	34	1.02103	13	7.22587	0.990203	13	9.38361	1.11188	13	2.02981	0.942652	13	10.4829	0.952144	13	8.95118	0.963996	13	11.3654	229	24.8473	4.52588	1.04104	0.95293	0.915366	1.09246	0.0760916
XP_015635567.1	LOC4336547	4336547	PREDICTED: poly(U)-specific endoribonuclease-B [Oryza sativa Japonica Group]	128.495	34.49	1	17	17	29	0.962224	21	9.25731	0.980215	21	6.47495	1.02154	21	4.76668	0.983419	21	3.07149	1.03952	21	5.03019	1.01973	21	5.74315	519	59.2099	6.46826	0.987995	1.01423	1.02655	0.974137	0.336658
XP_015611835.1	LOC4347172	4347172	PREDICTED: aldehyde dehydrogenase family 7 member A1 [Oryza sativa Japonica Group]	128.495	32.02	1	16	16	35	1.0107	32	8.40974	0.966494	32	7.90642	1.02247	32	7.82156	1.00089	32	8.3624	0.949115	32	5.24565	1.01344	32	5.63086	509	54.4669	7.06396	0.999888	0.987815	0.987926	1.01222	0.666993
XP_015610672.1	LOC4347135	4347135	PREDICTED: histone H4 [Oryza sativa Japonica Group]	128.187	51.46	1	6	6	35	0.97	31	6.99927	0.859856	31	4.40746	1.16116	31	6.30763	1.10612	31	6.2714	0.995479	31	3.91984	0.925986	31	5.07617	103	11.4024	11.4731	0.997005	1.00919	1.01223	0.987921	0.911036
XP_015617773.1	LOC4350922	4350922	PREDICTED: proteasome subunit alpha type-5 [Oryza sativa Japonica Group]	127.907	61.18	1	11	11	29	0.971236	19	2.02908	0.975485	19	6.28351	1.04666	19	10.5112	1.01975	19	5.24295	1.01897	19	6.84086	1.01085	19	10.8808	237	25.977	4.75439	0.997794	1.01652	1.01877	0.981575	0.489344
XP_015639741.1	LOC4337830	4337830	PREDICTED: histidine--tRNA ligase, cytoplasmic [Oryza sativa Japonica Group]	127.872	28.7	1	24	24	34	0.989613	29	5.20103	1.01549	29	6.73648	0.959774	29	4.68756	1.00308	29	6.24403	0.985024	29	6.10328	1.03029	29	3.91807	885	94.7209	6.12549	0.988291	1.00613	1.01805	0.982268	0.439185
XP_015626515.1	LOC4330852	4330852	PREDICTED: soluble inorganic pyrophosphatase 6, chloroplastic [Oryza sativa Japonica Group]	127.487	47.9	1	13	13	32	1.16283	23	7.27013	1.08221	23	5.49155	1.04376	23	6.50559	0.901273	23	6.07112	0.915125	23	5.56262	0.910103	23	6.98557	286	31.7615	6.0874	1.09627	0.908834	0.829025	1.20624	0.00605796
XP_015643927.1	LOC4340699	4340699	PREDICTED: ubiquitin receptor RAD23d [Oryza sativa Japonica Group]	127.439	29.3	1	9	9	28	1.01667	16	8.81792	0.95818	16	11.1338	1.07332	16	4.72035	0.969825	16	6.29837	0.972552	16	5.40391	0.957408	16	4.02439	413	43.0499	4.76709	1.01606	0.966595	0.95132	1.05117	0.214588
XP_015651167.1	LOC4346520	4346520	PREDICTED: acetyl-CoA acetyltransferase, cytosolic 1 [Oryza sativa Japonica Group]	126.921	47.38	1	14	14	29	0.947315	17	4.28772	0.943288	17	5.26603	1.00023	17	6.80229	1.03451	17	4.49238	1.0604	17	4.22187	1.03741	17	3.12964	401	40.9983	6.56592	0.963612	1.04411	1.08353	0.922906	0.0160445
XP_015632676.1	LOC4333458	4333458	PREDICTED: probable N-acetyl-gamma-glutamyl-phosphate reductase, chloroplastic [Oryza sativa Japonica Group]	126.878	41.69	2	11	11	27	1.09027	14	2.97981	1.0276	14	4.90806	0.998298	14	5.40551	0.998195	14	4.30893	0.933846	14	4.70367	0.990031	14	3.1956	415	44.7582	8.39697	1.03872	0.974024	0.937715	1.06642	0.128444
XP_015639325.1	LOC4338750	4338750	PREDICTED: pyruvate, phosphate dikinase 1, chloroplastic isoform X2 [Oryza sativa Japonica Group]	126.847	30.24	2	15	19	31	1.11972	17	6.13604	1.03245	17	4.62087	0.674376	17	10.5018	0.960268	17	2.92278	1.12024	17	6.4084	1.09267	17	3.48998	850	92.514	6.31592	0.942182	1.05773	1.12264	0.890761	0.46993
XP_015643402.1	LOC4340497	4340497	PREDICTED: kinesin-like protein KCA2 [Oryza sativa Japonica Group]	126.614	20.61	1	24	24	34	1.07539	28	5.10134	1.06786	28	5.13252	1.03675	28	6.98176	0.927934	28	6.19307	0.968749	28	7.29998	0.953548	28	6.99955	1286	141.93	6.60986	1.06	0.950077	0.896299	1.1157	0.00280964
XP_015637497.1	LOC4339570	4339570	PREDICTED: T-complex protein 1 subunit beta [Oryza sativa Japonica Group]	126.447	40.68	1	4	18	32	0.979856	3	2.70006	1.06386	3	0.200175	0.951921	3	1.01402	1.01029	3	4.61481	0.982889	3	4.44928	1.02639	3	0.661812	526	57.1676	5.73193	0.998544	1.00652	1.00799	0.992075	0.835296
XP_015621897.1	LOC4326148	4326148	PREDICTED: isoflavone reductase homolog IRL [Oryza sativa Japonica Group]	126.323	45.91	1	10	12	32	0.868228	20	10.3547	0.83809	20	7.37588	1.05686	20	5.24867	1.06109	20	4.48053	1.02026	20	5.73012	1.14844	20	6.7329	318	34.2838	6.75635	0.92106	1.0766	1.16887	0.855527	0.117596
XP_015625802.1	LOC4330529	4330529	PREDICTED: clustered mitochondria protein isoform X2 [Oryza sativa Japonica Group]	126.164	18.93	2	22	22	34	1.03824	25	5.98789	1.08115	25	8.60939	0.972031	25	4.10489	0.985807	25	3.65113	0.979669	25	2.85271	0.956001	25	4.63772	1426	153.533	6.354	1.03047	0.973825	0.945028	1.05817	0.16132
XP_015649513.1	LOC4346332	4346332	PREDICTED: malate dehydrogenase [NADP], chloroplastic [Oryza sativa Japonica Group]	125.923	33.26	1	12	12	26	1.11395	16	7.28734	1.07431	16	3.84309	0.996315	16	3.15544	0.885119	16	8.98584	0.948312	16	5.13416	0.959801	16	6.87057	433	46.9792	7.29834	1.06153	0.931077	0.877111	1.14011	0.0350675
XP_015632584.1	LOC4334290	4334290	PREDICTED: glucose-6-phosphate isomerase, cytosolic A [Oryza sativa Japonica Group]	125.883	37.39	1	5	17	32	1.03134	7	5.94327	0.95342	7	7.00739	0.980783	7	8.57806	1.01407	7	1.55142	0.978414	7	2.39431	1.03689	7	3.86408	567	62.4844	7.28369	0.988516	1.00979	1.02152	0.978932	0.496427
XP_015631820.1	LOC4331370	4331370	PREDICTED: AP-2 complex subunit alpha-2 [Oryza sativa Japonica Group]	125.743	24.02	1	23	23	32	0.959675	25	11.7681	0.994172	25	9.52658	0.960744	25	5.62037	1.03516	25	7.58393	1.04965	25	6.79485	1.04987	25	6.4232	1041	116.325	5.68115	0.97153	1.04489	1.07551	0.929791	0.00400045
XP_015626632.1	LOC4329817	4329817	PREDICTED: glycerophosphodiester phosphodiesterase GDPDL3 [Oryza sativa Japonica Group]	125.711	18.03	1	13	14	32	1.00157	24	3.59331	0.989994	24	3.40198	1.00489	24	7.57837	1.03067	24	4.73824	0.97057	24	5.65763	1.02351	24	3.40698	832	90.2124	6.13818	0.998818	1.00825	1.00944	0.990645	0.653616
XP_015632608.1	LOC4332846	4332846	PREDICTED: superoxide dismutase [Cu-Zn] 1 [Oryza sativa Japonica Group]	125.659	51.32	1	2	6	29	0.974274	9	5.4845	0.854088	9	3.7967	1.08148	9	4.64705	1.04484	9	4.76982	1.07283	9	4.44467	0.980006	9	2.33274	152	15.2416	6.17627	0.969949	1.03256	1.06455	0.939362	0.428854
XP_015645043.1	LOC4343379	4343379	PREDICTED: reactive Intermediate Deaminase A, chloroplastic [Oryza sativa Japonica Group]	125.636	60	1	11	11	33	1.0672	27	11.0612	1.00761	27	6.03523	1.21032	27	8.81213	0.901132	27	9.0715	0.9102	27	6.04637	0.910143	27	7.63047	180	18.8059	9.39307	1.09504	0.907158	0.828423	1.20711	0.0355384
XP_015630689.1	LOC4332293	4332293	PREDICTED: phosphoenolpyruvate carboxykinase [ATP] [Oryza sativa Japonica Group]	125.622	33.18	1	16	18	29	0.97645	20	10.4212	0.909898	20	5.77608	0.960414	20	8.61886	0.982109	20	5.91283	1.01439	20	8.51881	1.09076	20	8.27684	663	73.1579	7.23975	0.94892	1.02909	1.08448	0.9221	0.102184
XP_015632921.1	LOC9270857	9270857	PREDICTED: serpin-ZXA [Oryza sativa Japonica Group]	125.583	39.65	3	16	16	32	0.962951	26	4.59374	0.935148	26	4.6203	0.995225	26	4.01395	1.06238	26	3.24092	0.985233	26	5.31797	1.04656	26	4.45493	396	42.1139	6.15088	0.964442	1.03139	1.06942	0.935089	0.083872
XP_015614375.1	LOC4348080	4348080	PREDICTED: alpha-mannosidase isoform X1 [Oryza sativa Japonica Group]	125.513	21.91	2	15	16	28	1.03047	19	7.77512	0.969659	19	4.54513	1.15153	19	5.35984	0.960743	19	3.62959	0.944096	19	7.59353	0.979863	19	5.29678	1004	111.995	6.81494	1.05055	0.961567	0.915297	1.09254	0.177502
XP_015627140.1	LOC4328598	4328598	PREDICTED: citrate synthase 4, mitochondrial [Oryza sativa Japonica Group]	125.371	41.31	1	2	15	29	1.02849	1		0.989658	1		0.964799	1		1.06955	1		0.928865	1		1.02683	1		472	52.1961	7.37158	0.994315	1.00841	1.01418	0.986017	0.772497
XP_015611831.1	LOC4347497	4347497	PREDICTED: leucine--tRNA ligase, cytoplasmic [Oryza sativa Japonica Group]	125.296	21.83	2	10	19	29	1.00624	6	6.78242	0.987104	6	11.6171	0.971797	6	11.9932	0.962571	6	6.68165	0.940199	6	8.36794	1.02898	6	8.28348	1095	123.544	6.56592	0.98838	0.97725	0.988739	1.01139	0.715672
XP_015627272.1	LOC4328196	4328196	PREDICTED: probable ATP synthase 24 kDa subunit, mitochondrial [Oryza sativa Japonica Group]	125.163	46.25	1	12	12	35	0.945329	24	8.15198	0.846194	24	8.32944	1.18506	24	5.8163	1.05315	24	4.71703	0.956741	24	5.14339	0.997911	24	7.4808	240	27.3226	6.93213	0.992195	1.0026	1.01049	0.989621	0.925396
XP_015631818.1	LOC4332864	4332864	PREDICTED: beta-adaptin-like protein C [Oryza sativa Japonica Group]	124.853	23.21	1	21	21	34	0.996735	29	4.62831	0.981173	29	4.483	0.977668	29	4.03106	1.02457	29	3.49707	1.04295	29	6.43205	1.00906	29	4.77387	896	99.0453	5.12256	0.985192	1.02553	1.04094	0.960669	0.0241491
XP_015643324.1	LOC4340478	4340478	PREDICTED: alternative NAD(P)H-ubiquinone oxidoreductase C1, chloroplastic/mitochondrial isoform X1 [Oryza sativa Japonica Group]	124.724	24.63	4	16	16	29	0.950998	20	6.31224	0.913169	20	6.63041	0.944971	20	5.33895	1.05635	20	6.74905	1.04738	20	4.66687	1.05594	20	5.61844	877	94.8734	6.81494	0.93638	1.05323	1.12479	0.889059	0.000641957
XP_015643046.1	LOC4340026	4340026	PREDICTED: 3-phosphoshikimate 1-carboxyvinyltransferase 2 [Oryza sativa Japonica Group]	124.688	30.68	1	13	13	32	0.979952	28	7.23761	0.944811	28	6.51252	0.941781	28	6.1932	1.04768	28	6.15777	1.03761	28	7.88392	1.06325	28	4.82193	515	54.3112	7.89893	0.955515	1.04951	1.09837	0.910436	0.00280308
XP_015614199.1	LOC4348626	4348626	PREDICTED: acylamino-acid-releasing enzyme isoform X2 [Oryza sativa Japonica Group]	124.445	26.06	2	17	17	30	1.09516	20	10.7353	1.04803	20	3.41925	1.02964	20	4.86792	0.930219	20	3.00293	0.943735	20	8.36346	0.945071	20	7.75779	775	84.8868	6.12549	1.05761	0.939675	0.888489	1.12551	0.00419615
XP_015639708.1	LOC4339369	4339369	PREDICTED: ATP-dependent 6-phosphofructokinase 6 [Oryza sativa Japonica Group]	123.839	27.87	2	8	13	31	1.05698	10	6.41093	0.944237	10	2.68064	1.01035	10	13.5917	1.02816	10	7.18302	0.976797	10	15.2299	1.02832	10	12.9134	567	62.5144	6.90283	1.00386	1.01109	1.00721	0.992842	0.854179
XP_015611766.1	LOC4347885	4347885	PREDICTED: monodehydroascorbate reductase [Oryza sativa Japonica Group]	123.823	37.24	1	10	16	33	1.02031	13	5.80094	1.00818	13	4.2498	1.06069	13	3.6637	0.962922	13	2.61804	0.991539	13	6.73385	0.975269	13	5.44639	435	46.6441	5.70654	1.02973	0.976577	0.948385	1.05442	0.0412211
XP_015631095.1	LOC4331608	4331608	PREDICTED: probable aquaporin TIP1-1 [Oryza sativa Japonica Group]	123.616	6.8	1	1	1	24	0.930443	6	5.43629	0.923533	6	4.9358	0.972014	6	6.52536	1.09036	6	1.32292	0.993722	6	6.02276	1.08674	6	3.31386	250	25.6834	6.50732	0.941997	1.05694	1.12202	0.891247	0.0305554
XP_015639163.1	LOC4337554	4337554	PREDICTED: methionine S-methyltransferase isoform X2 [Oryza sativa Japonica Group]	123.589	21.03	2	21	21	34	1.02188	27	7.40923	0.943328	27	8.90012	0.916158	27	9.10681	1.06663	27	8.36441	1.01037	27	9.02896	1.03456	27	2.69844	1084	120.241	6.30322	0.960457	1.03718	1.07988	0.926025	0.0976841
XP_015636336.1	LOC4335655	4335655	PREDICTED: 2,3-dimethylmalate lyase [Oryza sativa Japonica Group]	123.451	51.16	1	13	15	29	1.05428	15	7.80679	0.998548	15	2.2131	0.993649	15	4.64534	1.00286	15	2.49051	0.990093	15	5.15691	0.99911	15	3.50612	389	41.2935	5.84619	1.01549	0.997353	0.982138	1.01819	0.411671
XP_015639286.1	LOC4338082	4338082	PREDICTED: mitochondrial dicarboxylate/tricarboxylate transporter DTC [Oryza sativa Japonica Group]	123.421	44.44	1	7	11	30	0.970621	16	7.95744	0.985033	16	5.97634	0.97229	16	8.03802	1.01246	16	7.77236	1.00984	16	5.54381	1.03232	16	4.10686	306	32.781	9.5542	0.975981	1.0182	1.04326	0.958532	0.0074464
XP_015627857.1	LOC4334590	4334590	PREDICTED: ras-related protein RABE1c [Oryza sativa Japonica Group]	123.31	50	2	3	11	33	0.829511	6	3.80349	0.991156	6	4.25175	0.939463	6	7.25707	1.12253	6	1.16607	1.01117	6	1.02961	1.0941	6	2.36576	214	23.7642	7.81104	0.920044	1.07593	1.16944	0.855111	0.0553227
XP_015612714.1	LOC4348299	4348299	PREDICTED: flavonoid 3'-monooxygenase [Oryza sativa Japonica Group]	123.122	39.25	1	15	17	32	0.975501	24	7.62804	0.932718	24	8.47217	0.88525	24	12.6452	1.05071	24	6.33715	1.06433	24	9.92169	1.08882	24	11.0738	535	58.4815	7.1665	0.931156	1.06795	1.14691	0.871909	0.00849023
XP_015644254.1	LOC4327357	4327357	PREDICTED: proteasome subunit alpha type-3 [Oryza sativa Japonica Group]	123.071	38.55	1	4	10	35	1.01086	11	7.87711	0.944112	11	5.4168	1.06833	11	5.07257	1.02734	11	4.96308	0.986167	11	8.8305	1.00667	11	11.4405	249	27.2208	6.0874	1.00777	1.00673	0.998966	1.00104	0.979326
XP_015629756.1	LOC4334699	4334699	PREDICTED: acyl-CoA-binding domain-containing protein 4 [Oryza sativa Japonica Group]	123.068	34.15	1	22	22	33	0.977018	28	7.09638	0.980473	28	4.78354	0.97492	28	8.06986	1.02349	28	2.68013	1.03935	28	3.40172	1.0101	28	4.25904	656	71.4986	5.38916	0.97747	1.02431	1.04792	0.954269	0.005538
XP_015622003.1	LOC4325511	4325511	PREDICTED: peroxiredoxin-2C [Oryza sativa Japonica Group]	123.002	56.79	1	7	7	27	1.02791	19	3.78604	1.01732	19	3.58524	1.12643	19	4.15547	0.957377	19	3.7282	0.924563	19	4.26687	0.966799	19	3.89623	162	17.2801	5.88428	1.05722	0.949579	0.898185	1.11336	0.0437948
XP_015621958.1	LOC4327229	4327229	PREDICTED: protein DEK [Oryza sativa Japonica Group]	122.643	33.6	1	16	16	31	0.963955	18	13.471	1.03656	18	6.90092	0.954837	18	2.79709	0.994503	18	11.7836	1.03872	18	8.73316	1.01812	18	11.1068	509	56.2325	6.46826	0.985118	1.01712	1.03248	0.96854	0.329431
XP_015621025.1	LOC4327904	4327904	PREDICTED: gamma carbonic anhydrase 1, mitochondrial [Oryza sativa Japonica Group]	122.531	42.59	1	9	9	28	1.00321	17	12.1748	0.997538	17	7.55587	0.977143	17	6.63247	0.998305	17	4.92658	1.00684	17	16.1224	1.02806	17	8.63535	263	28.4513	6.85889	0.992632	1.01107	1.01857	0.981764	0.195343
XP_015631919.1	LOC4332129	4332129	PREDICTED: coatomer subunit gamma-1 [Oryza sativa Japonica Group]	122.428	21.96	1	9	16	33	1.0068	8	10.667	0.925601	8	9.01621	0.911665	8	6.42691	1.04929	8	2.0219	1.00494	8	9.66123	1.03643	8	6.55629	897	99.9265	5.17334	0.948024	1.03022	1.0867	0.920215	0.0645027
XP_015620109.1	LOC4351657	4351657	PREDICTED: eukaryotic translation initiation factor 2 subunit gamma [Oryza sativa Japonica Group]	122.409	33.84	1	1	12	29	0.987102	1		1.00152	1		0.974065	1		1.02949	1		0.981499	1		1.03896	1		464	50.5747	8.71924	0.987562	1.01665	1.02945	0.971389	0.209566
XP_015647744.1	LOC4342564	4342564	PREDICTED: pyruvate kinase isozyme A, chloroplastic [Oryza sativa Japonica Group]	122.336	29.07	2	16	16	34	0.998663	32	7.27601	1.10192	32	5.98417	0.989476	32	5.51039	0.963835	32	6.4901	1.00836	32	6.23131	0.962164	32	6.14305	578	62.8251	6.29053	1.03002	0.978118	0.949612	1.05306	0.254997
XP_015621169.1	LOC4324933	4324933	PREDICTED: photosystem II 22 kDa protein, chloroplastic [Oryza sativa Japonica Group]	122.299	23.88	1	4	6	27	1.13121	4	1.24834	1.08792	4	5.1632	1.05589	4	3.93419	0.900524	4	2.51551	0.918256	4	4.50815	0.962679	4	2.28238	268	27.886	6.87354	1.09167	0.927153	0.849297	1.17744	0.00452969
XP_015647685.1	LOC4343003	4343003	PREDICTED: dihydrolipoyllysine-residue acetyltransferase component 3 of pyruvate dehydrogenase complex, mitochondrial isoform X2 [Oryza sativa Japonica Group]	122.1	25.69	2	8	13	29	1.03774	7	9.95303	0.958471	7	4.99276	0.980768	7	6.1159	1.0343	7	5.51725	0.981163	7	4.06206	1.02406	7	2.55314	541	58.7352	8.41162	0.992325	1.01317	1.02101	0.979422	0.507359
XP_015627255.1	LOC4328432	4328432	PREDICTED: porphobilinogen deaminase, chloroplastic isoform X1 [Oryza sativa Japonica Group]	122.07	43.3	3	12	12	31	1.12107	19	10.6172	1.09804	19	11.1474	1.01417	19	4.88572	0.901752	19	6.6032	0.924237	19	8.78277	0.943633	19	11.5585	358	38.3727	7.38623	1.07776	0.923208	0.856597	1.16741	0.0111721
XP_015641117.1	LOC4341448	4341448	PREDICTED: 26S protease regulatory subunit 8 homolog A [Oryza sativa Japonica Group]	121.886	38.53	1	1	14	31	0.992903	1		0.969129	1		0.888451	1		0.989825	1		1.14942	1		1.03015	1		423	46.7915	8.98291	0.950161	1.05646	1.11188	0.899378	0.137683
XP_015649875.1	LOC4344524	4344524	PREDICTED: 40S ribosomal protein S13-2 [Oryza sativa Japonica Group]	121.718	49.67	3	1	8	38	1.09669	13	5.60096	1.04162	13	7.02667	1.10243	13	12.3465	0.948946	13	2.29782	0.941155	13	7.36667	0.901908	13	4.39555	151	17.1345	10.5356	1.08025	0.93067	0.861535	1.16072	0.00350256
XP_015628294.1	LOC4331484	4331484	PREDICTED: fasciclin-like arabinogalactan protein 10 [Oryza sativa Japonica Group]	121.691	35.41	1	13	13	32	0.973692	25	3.80735	1.00356	25	6.43131	1.11517	25	8.83229	0.977099	25	5.67795	1.00009	25	6.29207	0.979859	25	5.1195	401	41.9337	6.0874	1.03081	0.985683	0.956223	1.04578	0.35971
XP_015630409.1	LOC4334649	4334649	PREDICTED: DEAD-box ATP-dependent RNA helicase 3, chloroplastic isoform X2 [Oryza sativa Japonica Group]	121.646	25.36	2	15	15	29	1.08286	22	9.52055	1.14013	22	14.8619	1.00909	22	7.97763	0.908492	22	6.28045	0.86528	22	11.1469	0.929134	22	8.56163	757	81.4785	6.52197	1.07736	0.900969	0.836275	1.19578	0.0140728
NP_039375.1	rpoC2	3131434	RNA polymerase beta'' chain (plastid) [Oryza sativa Japonica Group]	121.259	19.23	1	26	26	32	1.17104	24	6.90857	1.1797	24	7.46174	1.00536	24	5.34124	0.882846	24	8.89212	0.905769	24	5.98674	0.900904	24	5.23543	1513	173.706	7.29834	1.1187	0.896507	0.801382	1.24784	0.017726
XP_015640176.1	LOC4338979	4338979	PREDICTED: delta-1-pyrroline-5-carboxylate synthase [Oryza sativa Japonica Group]	121.137	31.7	1	19	19	30	1.04033	21	4.12466	1.08891	21	5.91936	1.03363	21	4.31604	0.969746	21	5.80838	0.953034	21	4.60631	0.966848	21	5.09925	716	77.6969	6.84424	1.05429	0.963209	0.913608	1.09456	0.00741579
XP_015620661.1	LOC4325779	4325779	PREDICTED: nodal modulator 1 [Oryza sativa Japonica Group]	121.122	20.28	1	22	22	32	1.0065	26	3.4957	1.01107	26	5.45906	0.971869	26	7.70287	1.0057	26	5.02988	1.03329	26	4.10522	0.994489	26	5.71691	1193	130.548	5.85889	0.996479	1.01116	1.01473	0.98548	0.434341
XP_015630423.1	LOC4334823	4334823	PREDICTED: probable ADP-ribosylation factor GTPase-activating protein AGD9 [Oryza sativa Japonica Group]	120.901	50	1	14	17	31	0.918814	19	8.65346	0.955595	19	6.2533	0.957143	19	7.95516	1.0794	19	7.0992	1.13441	19	5.30264	0.973758	19	4.82946	412	44.8563	9.01221	0.94385	1.06252	1.12573	0.88831	0.0717411
XP_015626379.1	LOC4328423	4328423	PREDICTED: cullin-associated NEDD8-dissociated protein 1 [Oryza sativa Japonica Group]	120.756	19.38	1	21	21	31	0.969461	24	3.911	1.01438	24	5.72839	0.972531	24	4.61035	0.993958	24	4.63327	0.954441	24	4.62991	1.08367	24	5.3823	1218	134.188	6.11279	0.985457	1.01069	1.02561	0.975032	0.570505
XP_015625624.1	LOC4328997	4328997	PREDICTED: peroxisomal fatty acid beta-oxidation multifunctional protein [Oryza sativa Japonica Group]	120.662	31.96	1	18	18	32	0.983074	26	7.6397	0.915624	26	8.46108	0.931199	26	6.0369	1.09594	26	7.26738	1.01915	26	4.34076	1.06745	26	7.79422	726	78.4103	8.98291	0.943299	1.06085	1.12461	0.889195	0.0178484
XP_015643893.1	LOC4341469	4341469	PREDICTED: phospholipase D alpha 2 [Oryza sativa Japonica Group]	120.633	28.89	3	15	20	30	0.918116	14	14.831	0.938241	14	6.87489	0.984088	14	13.3898	1.05226	14	8.799	1.04017	14	14.3505	1.08721	14	9.9522	817	91.2612	7.03467	0.946815	1.05988	1.11942	0.893323	0.00934471
XP_015617282.1	LOC4349876	4349876	PREDICTED: abscisic stress-ripening protein 3 [Oryza sativa Japonica Group]	120.631	46.38	1	5	5	27	0.94796	18	6.34265	0.906514	18	8.82445	1.11993	18	5.43758	0.932969	18	6.71847	1.05353	18	6.15481	1.04473	18	3.76003	138	15.4555	6.69775	0.991469	1.01041	1.0191	0.981257	0.815468
XP_015611767.1	LOC9269248	9269248	PREDICTED: flagellar radial spoke protein 5 [Oryza sativa Japonica Group]	120.249	30.39	1	12	12	32	1.14521	21	7.91716	1.09323	21	8.41958	1.0509	21	1.83854	0.867475	21	6.02377	0.897366	21	4.72783	0.953814	21	6.22883	385	42.1905	7.76709	1.09645	0.906218	0.826502	1.20992	0.00692314
XP_015650889.1	LOC4345606	4345606	PREDICTED: betaine aldehyde dehydrogenase 2 [Oryza sativa Japonica Group]	119.884	38.37	1	11	12	25	0.935879	10	13.6544	1.03985	10	9.2561	1.05909	10	13.4553	1.01614	10	9.81608	1.01129	10	9.75039	1.03821	10	9.54124	503	54.6479	5.45264	1.01161	1.02188	1.01015	0.989947	0.806005
XP_015637379.1	LOC4338571	4338571	PREDICTED: 40S ribosomal protein S4-like [Oryza sativa Japonica Group]	119.884	41.83	1	6	11	31	1.07116	9	7.44971	1.00371	9	3.93455	1.06162	9	6.40588	0.980864	9	3.50118	0.974944	9	7.34493	0.965019	9	5.26055	263	29.644	10.1401	1.0455	0.973609	0.931242	1.07384	0.0290516
XP_015627274.1	LOC4327723	4327723	PREDICTED: probable inactive receptor kinase At2g26730 [Oryza sativa Japonica Group]	119.86	23.54	3	10	12	28	0.955962	15	6.7625	0.998683	15	5.33394	0.978516	15	6.58137	1.02705	15	4.5519	1.00883	15	6.12455	1.0541	15	6.79225	684	70.6221	7.51807	0.97772	1.02999	1.05347	0.949248	0.0441717
XP_015630377.1	LOC4333016	4333016	PREDICTED: 40S ribosomal protein S6 [Oryza sativa Japonica Group]	119.58	41.22	1	3	12	32	1.01782	4	4.36177	0.988793	4	2.86549	1.06467	4	1.52671	0.988601	4	3.62923	0.990071	4	3.92364	0.885958	4	1.38323	245	28.0413	10.6382	1.02376	0.954877	0.932715	1.07214	0.167764
XP_015647556.1	LOC4344029	4344029	PREDICTED: H/ACA ribonucleoprotein complex subunit 4 [Oryza sativa Japonica Group]	119.541	39.83	2	13	19	29	1.06132	9	6.36077	1.17815	9	6.08368	0.979397	9	4.48034	0.951574	9	4.64811	0.963131	9	10.252	0.890957	9	7.6082	600	65.8257	9.11475	1.07296	0.935221	0.871629	1.14728	0.0899549
XP_015632597.1	LOC4334003	4334003	PREDICTED: 4-hydroxy-3-methylbut-2-enyl diphosphate reductase, chloroplastic [Oryza sativa Japonica Group]	119.124	34.64	1	14	14	27	1.10154	15	6.60761	1.02551	15	8.95173	0.840133	15	14.9412	1.00887	15	7.32834	1.00672	15	5.61355	0.972199	15	5.73714	459	51.0318	5.66846	0.989061	0.995928	1.00694	0.993105	0.934525
XP_015643334.1	LOC4340725	4340725	PREDICTED: aldehyde dehydrogenase family 2 member B7, mitochondrial [Oryza sativa Japonica Group]	119.026	32.6	1	15	16	30	1.03326	20	4.23624	0.99769	20	5.03393	0.976292	20	7.10604	1.01776	20	3.80839	0.955628	20	4.1726	1.02885	20	4.84157	549	59.2696	6.80029	1.00242	1.00074	0.998333	1.00167	0.955577
XP_015632801.1	LOC4332553	4332553	PREDICTED: 26S protease regulatory subunit 4 homolog [Oryza sativa Japonica Group]	118.911	39.33	1	1	15	30	0.977035	1		0.992435	1		0.958086	1		1.01313	1		1.03857	1		1.03653	1		450	49.6831	6.21436	0.975852	1.02941	1.05488	0.947974	0.0140796
XP_015650153.1	LOC4345872	4345872	PREDICTED: phospho-2-dehydro-3-deoxyheptonate aldolase 1, chloroplastic-like [Oryza sativa Japonica Group]	118.908	42.38	1	13	16	29	1.09498	20	6.98797	1.05458	20	4.18429	0.940502	20	7.75601	0.9563	20	6.37058	0.949327	20	7.3963	1.02772	20	3.18394	505	56.3987	8.29443	1.03002	0.977781	0.949283	1.05343	0.376863
XP_015621006.1	LOC4326294	4326294	PREDICTED: uncharacterized protein LOC4326294 [Oryza sativa Japonica Group]	118.735	46.27	1	7	9	26	1.01186	7	10.5775	1.01568	7	10.538	0.999276	7	15.8609	0.992473	7	7.79825	0.958873	7	20.4918	1.01233	7	2.36635	268	30.1273	6.771	1.00894	0.987893	0.979144	1.0213	0.268009
XP_015650062.1	LOC4345220	4345220	PREDICTED: probable sucrose-phosphate synthase 4 [Oryza sativa Japonica Group]	118.725	21.76	1	17	21	30	1.02637	16	1.76816	0.978211	16	4.46222	1.02074	16	4.31016	1.01983	16	5.85563	0.989693	16	4.13325	0.982158	16	4.56145	1066	118.651	6.39209	1.00844	0.997227	0.988879	1.01125	0.588018
XP_015644062.1	LOC4341219	4341219	PREDICTED: T-complex protein 1 subunit gamma [Oryza sativa Japonica Group]	118.65	35.84	1	13	19	31	0.959152	15	5.75206	0.957928	15	7.43095	0.947204	15	8.34553	1.04375	15	5.78779	1.01916	15	5.92091	1.04004	15	3.29204	558	60.8599	6.65381	0.954761	1.03431	1.08332	0.923086	0.000740001
XP_015636632.1	LOC4336975	4336975	PREDICTED: 40S ribosomal protein S11 [Oryza sativa Japonica Group]	118.615	39.75	1	2	8	30	1.01631	13	8.48774	1.03499	13	4.42764	1.10429	13	4.46087	0.92444	13	3.91308	0.94699	13	10.3016	0.947724	13	4.65156	161	17.8246	10.5796	1.05186	0.939718	0.893386	1.11934	0.0157405
XP_015623107.1	LOC4329643	4329643	PREDICTED: probable L-ascorbate peroxidase 8, chloroplastic isoform X2 [Oryza sativa Japonica Group]	118.195	22.22	2	5	9	28	1.2938	11	10.9394	1.07673	11	8.25048	1.04801	11	3.57512	0.867479	11	10.3068	0.881463	11	12.6855	0.891353	11	7.94584	477	51.0277	5.43994	1.13951	0.880098	0.772346	1.29476	0.0290977
XP_015646376.1	LOC4343945	4343945	PREDICTED: 40S ribosomal protein S6 [Oryza sativa Japonica Group]	118.089	40.4	1	3	12	31	1.15547	2	11.3583	1.00993	2	5.85187	1.17441	2	5.50806	0.943534	2	0.0215546	0.973474	2	2.53212	0.799172	2	1.71403	250	28.4546	10.6528	1.11327	0.905393	0.813273	1.2296	0.0498628
XP_015630438.1	LOC4334381	4334381	PREDICTED: probable aldehyde oxidase 3 [Oryza sativa Japonica Group]	117.824	14.75	3	2	17	29	1.12081	2	5.39109	0.987147	2	15.4978	1.05994	2	5.32148	0.926415	2	6.47111	0.958734	2	4.52039	0.973964	2	4.61934	1356	145.245	6.49365	1.05597	0.953038	0.902527	1.108	0.0664587
XP_015624460.1	LOC4327196	4327196	PREDICTED: ATP-dependent 6-phosphofructokinase 6 isoform X2 [Oryza sativa Japonica Group]	117.774	32.5	2	10	15	30	1.03091	12	2.01749	0.965452	12	4.48103	1.01571	12	6.07789	1.01423	12	7.15695	1.0221	12	5.33704	0.944442	12	3.53476	560	61.431	6.87354	1.00402	0.993592	0.989612	1.0105	0.758109
XP_015625957.1	LOC4329626	4329626	PREDICTED: cytosolic invertase 1 [Oryza sativa Japonica Group]	117.74	23.13	1	6	12	31	0.00679309	5	15.3109	0.00671476	5	15.3109	0.00703375	5	15.3109	1.86199	5	9.39646	1.94266	5	8.30407	1.81696	5	4.48267	562	63.4099	6.80029	0.0068472	1.87387	273.669	0.00365405	9.00225e-07
XP_015627933.1	LOC4334043	4334043	PREDICTED: uncharacterized protein LOC4334043 [Oryza sativa Japonica Group]	117.645	35.02	1	15	15	28	0.958768	20	7.33968	0.984848	20	7.25522	1.01741	20	5.76589	1.0048	20	3.77656	1.07301	20	4.49479	1.01708	20	4.48307	494	52.7832	4.70361	0.98701	1.03163	1.04521	0.956747	0.17362
XP_015643710.1	LOC4340577	4340577	PREDICTED: uncharacterized protein At5g39570 [Oryza sativa Japonica Group]	117.608	27.82	1	12	12	25	0.876922	6	6.33971	0.903458	6	12.8283	1.1078	6	2.63269	1.01658	6	13.6991	0.980273	6	3.5424	1.07534	6	5.71796	381	41.6382	5.16064	0.962728	1.02406	1.06371	0.940104	0.475744
XP_015616777.1	LOC4327486	4327486	PREDICTED: protein MOR1 isoform X1 [Oryza sativa Japonica Group]	117.366	14.11	2	25	25	32	0.917658	29	8.26285	1.02807	29	5.30906	0.935539	29	6.19352	1.06133	29	4.77786	1.11223	29	5.39614	0.967342	29	4.01478	1998	220.34	7.98682	0.960421	1.04697	1.09011	0.917336	0.187561
XP_015627881.1	LOC4334131	4334131	PREDICTED: 50S ribosomal protein L6, chloroplastic [Oryza sativa Japonica Group]	117.335	50	2	11	11	29	1.14788	26	7.0333	1.06118	26	4.33634	1.20185	26	6.70559	0.871578	26	6.13894	0.873762	26	8.9962	0.88187	26	9.38105	226	24.9616	9.979	1.13697	0.875737	0.770236	1.2983	0.00313785
XP_015621950.1	LOC4325651	4325651	PREDICTED: threonine synthase, chloroplastic [Oryza sativa Japonica Group]	117.016	29.14	1	7	12	29	1.09307	10	8.28119	1.12685	10	7.30237	1.10225	10	5.87494	0.919551	10	6.39292	0.911814	10	6.89317	0.917239	10	5.58128	525	57.6661	6.7124	1.10739	0.916201	0.827353	1.20867	5.03701e-05
XP_015647374.1	LOC4342403	4342403	PREDICTED: 187-kDa microtubule-associated protein AIR9 isoform X2 [Oryza sativa Japonica Group]	116.951	16.78	2	25	25	33	0.937535	30	10.6269	0.993804	30	7.25104	0.985713	30	7.22115	0.989713	30	7.60548	1.05302	30	6.55807	1.03791	30	4.98594	1657	182.087	6.04932	0.972351	1.02688	1.05608	0.946895	0.103396
XP_015625356.1	LOC4328284	4328284	PREDICTED: splicing factor 3B subunit 1 isoform X2 [Oryza sativa Japonica Group]	116.824	21.51	3	20	20	31	1.02001	20	5.53972	1.02173	20	9.76259	0.946212	20	6.67964	0.995831	20	8.62793	0.975126	20	6.9166	1.0281	20	8.67423	1181	130.866	6.31592	0.995982	0.999685	1.00372	0.996296	0.905448
XP_015625150.1	LOC4323835	4323835	PREDICTED: UDP-D-apiose/UDP-D-xylose synthase [Oryza sativa Japonica Group]	116.754	39.2	1	16	16	31	1.01337	24	5.36415	1.02551	24	4.44247	1.0448	24	6.57119	0.963098	24	9.0781	1.06307	24	7.01657	0.990193	24	11.1765	398	44.3044	6.25244	1.02789	1.00545	0.978168	1.02232	0.512049
XP_015621495.1	LOC4324284	4324284	PREDICTED: salt stress root protein RS1 [Oryza sativa Japonica Group]	116.508	51.47	1	11	11	27	0.80129	17	26.457	0.698835	17	10.6677	0.83245	17	10.1385	1.18011	17	5.7252	1.16441	17	8.44027	1.28466	17	7.96068	204	21.7875	4.91943	0.777525	1.20973	1.55587	0.642727	0.00144229
XP_015620747.1	LOC4351610	4351610	PREDICTED: long chain acyl-CoA synthetase 9, chloroplastic [Oryza sativa Japonica Group]	116.366	26.36	1	13	16	28	1.22636	19	10.4638	1.13462	19	10.496	1.10058	19	8.92048	0.834184	19	8.20167	0.819024	19	9.39561	0.896274	19	5.8317	698	76.6979	7.40088	1.15385	0.849827	0.736513	1.35775	0.00237596
XP_015620624.1	LOC4351847	4351847	PREDICTED: argininosuccinate synthase, chloroplastic [Oryza sativa Japonica Group]	116.23	24.95	1	11	11	31	1.04049	29	7.47942	1.06733	29	5.38434	1.01421	29	7.7399	0.973301	29	7.40092	0.976731	29	4.519	0.979023	29	5.246	481	52.1597	7.04932	1.04068	0.976352	0.938189	1.06588	0.0140324
XP_015617797.1	LOC4327087	4327087	PREDICTED: 60S ribosomal protein L11-like [Oryza sativa Japonica Group]	116.174	39.01	2	1	6	30	1.0435	3	3.36207	0.958333	3	3.28234	1.14741	3	2.7318	1.01121	3	15.8273	0.982238	3	0.246482	0.929669	3	0.409787	182	20.8069	9.92041	1.04975	0.974373	0.928198	1.07736	0.275021
XP_015644261.1	LOC4340677	4340677	PREDICTED: glucose-6-phosphate isomerase, cytosolic B [Oryza sativa Japonica Group]	116.149	34.22	1	3	15	29	0.977011	2	8.31022	0.939377	2	5.85343	0.868237	2	14.3402	1.07243	2	1.63168	1.07297	2	5.62899	1.0658	2	4.65874	567	62.3291	6.93213	0.928208	1.0704	1.15319	0.86716	0.0112747
XP_015611817.1	LOC4347242	4347242	PREDICTED: probable N-succinyldiaminopimelate aminotransferase DapC [Oryza sativa Japonica Group]	116.145	34.98	1	13	13	28	0.916956	21	11.6055	0.917964	21	6.17327	1.31428	21	10.9067	1.08018	21	6.40898	0.801271	21	16.157	1.03046	21	5.32587	466	50.6179	7.13721	1.04973	0.970636	0.924651	1.08149	0.642349
XP_015646894.1	LOC4342699	4342699	PREDICTED: probable cellulose synthase A catalytic subunit 8 [UDP-forming] [Oryza sativa Japonica Group]	116.099	16.65	2	13	15	29	0.95899	12	5.71919	1.00686	12	6.01981	0.997	12	5.70665	1.0083	12	9.712	1.04938	12	4.92926	0.972537	12	6.22109	1081	120.717	7.81104	0.987617	1.01007	1.02274	0.97777	0.445619
XP_015637430.1	LOC4337862	4337862	PREDICTED: dihydrolipoyl dehydrogenase 1, chloroplastic [Oryza sativa Japonica Group]	116.033	30.69	1	7	14	29	0.977268	13	7.36867	0.986079	13	8.31353	0.97722	13	4.9157	1.03779	13	3.71116	1.04719	13	3.38198	0.974889	13	6.24134	567	59.0677	6.7417	0.980189	1.01996	1.04057	0.961008	0.157286
XP_015611608.1	LOC4347873	4347873	PREDICTED: nuclear pore complex protein GP210 isoform X2 [Oryza sativa Japonica Group]	116.028	14.56	3	23	23	30	1.00965	21	3.76368	1.02512	21	3.13882	1.04521	21	5.82157	0.997184	21	4.66838	0.998483	21	6.20262	0.977192	21	6.14668	1964	214.501	6.18896	1.02666	0.990953	0.965219	1.03603	0.0449117
XP_015617160.1	LOC4326462	4326462	PREDICTED: uncharacterized protein LOC4326462 [Oryza sativa Japonica Group]	115.973	19.43	1	16	16	29	1.03397	23	7.06669	1.05569	23	5.97773	0.987392	23	10.2155	0.888349	23	9.92724	1.00426	23	8.45308	0.988766	23	8.67572	978	106.259	9.53955	1.02568	0.960457	0.936406	1.06791	0.191473
XP_015627578.1	LOC4329831	4329831	PREDICTED: 60S ribosomal protein L6-3 [Oryza sativa Japonica Group]	115.878	32.88	1	5	8	32	1.07581	20	4.84172	0.963094	20	5.90705	1.14413	20	8.3808	0.97902	20	7.2498	0.95655	20	6.23208	0.909835	20	6.59757	219	24.2432	10.1108	1.06101	0.948468	0.893926	1.11866	0.117564
XP_015639798.1	LOC4337802	4337802	PREDICTED: T-complex protein 1 subunit zeta 1 [Oryza sativa Japonica Group]	115.814	33.46	1	16	16	32	0.95763	28	7.19732	1.02416	28	7.0781	0.958797	28	6.48542	1.05355	28	3.87727	1.00732	28	5.40491	1.04777	28	4.76733	535	59.1959	6.68311	0.980195	1.03621	1.05715	0.945939	0.100736
XP_015628466.1	LOC4332652	4332652	PREDICTED: 30S ribosomal protein S1, chloroplastic [Oryza sativa Japonica Group]	115.769	33.83	1	12	12	32	1.17972	25	8.36558	1.15493	25	5.61116	1.10372	25	6.829	0.85029	25	8.48039	0.872351	25	5.75857	0.880767	25	8.3165	402	43.282	4.79248	1.14613	0.867803	0.757161	1.32072	0.000323747
XP_015630897.1	LOC4333841	4333841	PREDICTED: beta-glucosidase 7 [Oryza sativa Japonica Group]	115.617	32.54	1	12	14	29	0.950708	12	6.71432	0.981468	12	6.64221	1.13378	12	6.49296	1.03294	12	5.2434	1.03784	12	7.46947	0.922834	12	4.12832	504	56.8364	9.0415	1.02199	0.997873	0.976406	1.02416	0.740509
XP_015644656.1	LOC4342827	4342827	PREDICTED: protein transport protein SEC13 homolog B [Oryza sativa Japonica Group]	115.591	45.08	1	11	13	29	0.90861	19	14.888	0.974124	19	8.74964	0.963484	19	10.0295	1.0086	19	6.96152	1.06754	19	8.22864	1.01559	19	6.78375	315	33.7359	7.04932	0.948739	1.03058	1.08626	0.920591	0.0410173
XP_015647737.1	LOC4343710	4343710	PREDICTED: probable succinyl-CoA ligase [ADP-forming] subunit alpha, mitochondrial [Oryza sativa Japonica Group]	115.291	34.44	1	8	8	26	0.983591	18	6.49133	0.977964	18	8.98088	1.0157	18	5.73379	1.00683	18	7.06252	0.999883	18	9.47675	1.03554	18	8.42127	331	34.2247	8.22119	0.992418	1.01409	1.02183	0.978633	0.248074
XP_015637540.1	LOC4337552	4337552	PREDICTED: eukaryotic translation initiation factor 3 subunit F [Oryza sativa Japonica Group]	115.255	41.2	1	10	10	32	1.01691	20	5.66843	1.0383	20	8.16982	1.03255	20	5.68712	0.99621	20	4.5694	0.969155	20	3.2351	0.965182	20	6.16978	284	31.219	5.47803	1.02925	0.976849	0.949087	1.05364	0.0108573
XP_015637653.1	LOC4339169	4339169	PREDICTED: proteasome subunit alpha type-3-like [Oryza sativa Japonica Group]	115.195	47.79	1	6	12	33	1.00281	9	10.2144	1.04172	9	5.47105	1.06323	9	8.12655	0.962126	9	3.15682	0.95365	9	6.89903	0.993457	9	7.56098	249	27.2028	6.0874	1.03592	0.969744	0.936118	1.06824	0.036639
XP_015640529.1	LOC4339521	4339521	PREDICTED: threonine synthase, chloroplastic [Oryza sativa Japonica Group]	115.137	28.21	1	9	14	30	1.02582	13	5.70894	1.0891	13	2.67035	1.04992	13	5.11777	0.964399	13	3.96526	0.968678	13	2.47209	0.969841	13	4.81683	521	57.18	7.1958	1.05495	0.967639	0.917242	1.09023	0.00920235
XP_015639909.1	LOC4338208	4338208	PREDICTED: xylanase inhibitor protein 2-like [Oryza sativa Japonica Group]	115.122	31.99	1	9	10	30	0.9533	20	8.21284	0.900393	20	4.29166	0.860735	20	12.7257	1.13311	20	3.71723	1.09943	20	6.42603	1.08515	20	4.00492	297	32.5285	6.53662	0.904809	1.1059	1.22224	0.818168	0.00269119
NP_039424.1	rps3	3131443	ribosomal protein S3 (plastid) [Oryza sativa Japonica Group]	114.993	35.15	1	9	9	27	1.22824	17	5.69596	1.20134	17	5.29256	1.17341	17	4.41173	0.799095	17	3.58097	0.831953	17	6.3834	0.844074	17	5.02601	239	27.5009	9.74463	1.201	0.825041	0.686964	1.45568	5.46926e-05
XP_015631661.1	LOC4333571	4333571	PREDICTED: DNA-directed RNA polymerase II subunit RPB2 [Oryza sativa Japonica Group]	114.801	18.9	1	21	21	29	0.968302	18	6.0348	1.03908	18	8.28337	1.0198	18	6.99549	0.959942	18	7.03374	1.01774	18	7.78563	0.991011	18	4.1822	1222	138.32	7.09326	1.00906	0.989563	0.980678	1.0197	0.50913
XP_015629191.1	LOC4334082	4334082	PREDICTED: protein ECERIFERUM 26-like [Oryza sativa Japonica Group]	114.738	43.64	1	13	13	26	0.892868	20	12.7659	0.924763	20	10.7898	0.938483	20	8.2868	1.15331	20	14.9907	1.06985	20	6.41037	0.994593	20	6.16077	472	48.8264	5.78271	0.918705	1.07258	1.16749	0.856535	0.0322772
XP_015646994.1	LOC4342669	4342669	PREDICTED: DEAD-box ATP-dependent RNA helicase 52B [Oryza sativa Japonica Group]	114.709	37.46	6	6	20	29	0.993854	6	5.33872	1.07389	6	4.58197	1.04976	6	1.5059	0.988669	6	5.50769	0.985062	6	7.73556	0.91798	6	6.14545	638	67.1305	8.22119	1.03917	0.963903	0.927575	1.07808	0.0848359
XP_015612104.1	LOC4346507	4346507	PREDICTED: serine/threonine-protein phosphatase 2A 65 kDa regulatory subunit A beta isoform isoform X1 [Oryza sativa Japonica Group]	114.647	37.14	2	16	16	27	0.955075	18	6.16134	1.00914	18	4.46756	0.953268	18	2.70354	1.01186	18	4.54807	0.993078	18	4.52762	1.09734	18	5.50605	587	65.6581	5.03369	0.972494	1.03409	1.06334	0.940433	0.170849
XP_015650116.1	LOC4346091	4346091	PREDICTED: uncharacterized protein LOC4346091 [Oryza sativa Japonica Group]	114.566	17.71	1	14	14	30	1.01202	12	5.11921	1.02551	12	10.2074	1.01405	12	10.1012	0.909803	12	5.32172	1.03733	12	11.9509	0.98977	12	11.4098	1067	113.387	4.52588	1.0172	0.978969	0.96242	1.03905	0.36504
XP_015644217.1	LOC4341893	4341893	PREDICTED: T-complex protein 1 subunit eta [Oryza sativa Japonica Group]	114.473	26.96	1	13	13	30	0.976758	25	3.1734	1.0007	25	4.38066	1.01455	25	7.33995	1.03891	25	5.62796	0.997517	25	7.48609	1.01815	25	7.54271	560	60.2272	6.56592	0.997336	1.01819	1.02091	0.979516	0.269039
XP_015640924.1	LOC4341252	4341252	PREDICTED: aspartate aminotransferase, mitochondrial [Oryza sativa Japonica Group]	114.325	40.17	1	6	13	28	1.04833	7	2.19657	0.863724	7	2.93758	1.02658	7	7.88694	1.06002	7	7.33469	0.896768	7	7.10591	1.11928	7	5.53587	463	51.2878	8.26514	0.979543	1.02536	1.04677	0.955317	0.631716
XP_015621961.1	LOC4324962	4324962	PREDICTED: fructokinase-1 [Oryza sativa Japonica Group]	114.161	48.92	1	12	13	28	0.989812	24	6.03894	0.919533	24	5.0558	1.02745	24	6.91359	1.017	24	12.0578	0.976211	24	7.27298	1.07582	24	6.86572	323	34.698	5.18604	0.978931	1.02301	1.04503	0.956911	0.361733
XP_015627346.1	LOC4329388	4329388	PREDICTED: 70 kDa peptidyl-prolyl isomerase [Oryza sativa Japonica Group]	114.022	23.9	1	12	15	32	0.941456	18	8.50545	0.987852	18	3.09019	0.999269	18	5.87504	1.00117	18	3.02186	1.00986	18	4.34075	1.0485	18	6.54028	682	74.7629	5.2876	0.976192	1.01984	1.04472	0.957198	0.129231
XP_015639786.1	LOC4337898	4337898	PREDICTED: arginine--tRNA ligase, chloroplastic/mitochondrial isoform X2 [Oryza sativa Japonica Group]	114	32.51	3	16	16	28	1.04292	21	5.69968	1.02617	21	4.95459	1.06602	21	7.3707	0.966155	21	5.74688	0.944879	21	5.42792	0.976703	21	5.79742	606	68.2468	6.26514	1.04504	0.962579	0.921096	1.08566	0.00516946
XP_015643866.1	LOC4341492	4341492	PREDICTED: 116 kDa U5 small nuclear ribonucleoprotein component [Oryza sativa Japonica Group]	113.591	19.96	1	18	18	31	1.02105	27	4.94338	1.04414	27	5.65702	1.01886	27	5.12852	0.982868	27	6.41402	0.999038	27	3.71564	0.979223	27	4.92824	997	110.428	5.31299	1.02802	0.987043	0.960141	1.04151	0.015505
XP_015640153.1	LOC4339487	4339487	PREDICTED: RAN GTPase-activating protein 1 [Oryza sativa Japonica Group]	113.564	35.66	1	16	16	29	0.938024	22	6.43269	1.03441	22	3.23048	0.936565	22	3.49651	1.04918	22	3.53309	1.01596	22	5.32925	1.02615	22	4.86226	544	59.599	4.61475	0.969665	1.03043	1.06267	0.94103	0.14691
XP_015626943.1	LOC4328832	4328832	PREDICTED: peroxidase P7 [Oryza sativa Japonica Group]	113.418	46.73	1	9	9	24	0.912014	16	9.35127	0.964754	16	8.76336	0.882814	16	14.3204	1.04086	16	5.90161	1.18669	16	12.4693	1.03682	16	5.129	321	33.3007	8.11865	0.919861	1.08812	1.18292	0.845366	0.0373133
XP_015621360.1	LOC4324904	4324904	PREDICTED: signal recognition particle subunit SRP72 [Oryza sativa Japonica Group]	113.309	27.8	1	14	14	26	1.02641	19	6.33234	1.00964	19	13.2839	0.98437	19	8.15834	1.02824	19	2.9006	1.04086	19	7.6852	0.995717	19	5.25142	669	73.5283	8.93896	1.00681	1.02161	1.0147	0.985513	0.461029
XP_015639571.1	LOC4339639	4339639	PREDICTED: aspartic proteinase oryzasin-1 [Oryza sativa Japonica Group]	113.153	20.83	3	8	9	23	0.91755	11	17.7401	0.907789	11	4.80288	0.912074	11	7.96708	1.03078	11	5.69752	1.12997	11	6.56737	1.03421	11	2.4055	509	54.0389	5.32568	0.912471	1.06499	1.16715	0.856791	0.00948866
XP_015637216.1	LOC4335314	4335314	PREDICTED: histone H1 [Oryza sativa Japonica Group]	113.147	42.93	1	8	8	28	0.93247	23	4.83896	0.956947	23	4.41448	1.07597	23	4.67653	0.993363	23	3.75542	1.07964	23	4.48603	0.991348	23	3.73383	191	19.7281	10.6089	0.988464	1.02145	1.03337	0.967707	0.567573
XP_015626284.1	LOC4329809	4329809	PREDICTED: ras-related protein Rab-2-B [Oryza sativa Japonica Group]	112.997	73.33	2	6	13	26	0.951761	6	7.69473	0.893325	6	9.74023	0.991191	6	6.32024	1.00216	6	3.05687	1.08396	6	6.90003	1.03975	6	5.95708	210	23.0024	7.41553	0.945426	1.04196	1.1021	0.907356	0.0593615
XP_015639298.1	LOC4338546	4338546	PREDICTED: UDP-glucuronic acid decarboxylase 2 [Oryza sativa Japonica Group]	112.966	39.15	1	8	15	29	0.996493	9	8.11153	0.906244	9	18.4861	0.877401	9	12.0364	1.05772	9	10.3227	1.14431	9	15.7452	1.05894	9	11.5351	447	48.6782	9.17334	0.926713	1.08699	1.17295	0.852549	0.0251046
XP_015648265.1	LOC4345842	4345842	PREDICTED: glucose-6-phosphate isomerase 1, chloroplastic [Oryza sativa Japonica Group]	112.961	33.17	1	8	17	30	1.03549	10	14.878	1.07838	10	8.40476	1.07171	10	7.75184	0.938025	10	9.99412	0.926329	10	6.01448	1.03072	10	16.9628	615	67.2291	5.94775	1.06186	0.965023	0.908806	1.10034	0.0530099
XP_015636765.1	LOC4337032	4337032	PREDICTED: nucleolin 2 [Oryza sativa Japonica Group]	112.88	26.87	1	16	16	28	1.06591	23	5.32058	1.08195	23	8.16401	1.04659	23	7.52805	0.914625	23	4.2452	0.96539	23	4.27719	0.971298	23	7.72918	707	75.209	4.97021	1.06482	0.950438	0.892583	1.12034	0.00522879
XP_015647231.1	LOC4343696	4343696	PREDICTED: importin-5 [Oryza sativa Japonica Group]	112.578	19.68	1	12	15	25	0.997282	13	4.83181	1.00066	13	4.82671	0.958958	13	7.13648	1.00859	13	4.3945	0.968104	13	3.80569	1.05958	13	4.81709	1123	122.709	4.91943	0.985635	1.01209	1.02684	0.973859	0.422696
XP_015621518.1	LOC4323863	4323863	PREDICTED: ubiquitin carboxyl-terminal hydrolase 14 [Oryza sativa Japonica Group]	112.575	26.95	1	15	16	27	1.01188	15	5.40864	1.02164	15	3.88637	1.05994	15	6.33092	0.966403	15	5.3513	0.983358	15	6.05756	0.989143	15	4.50023	794	88.6086	5.24951	1.03116	0.979635	0.950036	1.05259	0.0333772
XP_015650848.1	LOC4325065	4325065	PREDICTED: 60S ribosomal protein L10a [Oryza sativa Japonica Group]	112.564	35.19	1	1	6	27	0.994783	2	8.72699	0.945164	2	0.560467	1.14446	2	11.3368	1.00523	2	2.45921	0.950968	2	3.95632	0.982575	2	2.13961	216	24.6092	9.81787	1.02814	0.979591	0.952784	1.04956	0.476948
XP_015626459.1	LOC4329450	4329450	PREDICTED: acetolactate synthase 1, chloroplastic [Oryza sativa Japonica Group]	112.541	29.5	2	14	14	26	1.0314	17	4.65058	1.08183	17	4.35034	0.985404	17	5.10171	1.00843	17	7.36284	0.930897	17	5.31457	1.0074	17	5.61871	644	69.3489	6.96143	1.03288	0.982242	0.950975	1.05155	0.252226
XP_015614456.1	LOC4349051	4349051	PREDICTED: NAD-dependent malic enzyme 59 kDa isoform, mitochondrial isoform X1 [Oryza sativa Japonica Group]	112.409	33.55	2	17	17	29	0.998567	21	3.98323	0.973044	21	5.07093	0.996657	21	4.16005	0.964422	21	4.98906	1.02453	21	5.3895	1.05517	21	4.29189	620	68.2359	8.33838	0.989423	1.01471	1.02555	0.975082	0.41588
XP_015631084.1	LOC4334537	4334537	PREDICTED: magnesium-chelatase subunit ChlD, chloroplastic [Oryza sativa Japonica Group]	112.219	27.85	1	17	17	29	1.14648	22	7.45804	1.14887	22	5.37439	1.00378	22	2.98313	0.882072	22	4.51716	0.916787	22	9.38104	0.955481	22	4.47436	754	81.8285	5.51611	1.09971	0.918114	0.834869	1.19779	0.0257571
XP_015614913.1	LOC4327226	4327226	PREDICTED: uncharacterized protein LOC4327226 isoform X3 [Oryza sativa Japonica Group]	111.973	15.47	3	18	18	27	0.999397	20	9.55869	0.991924	20	4.93371	1.008	20	5.41747	1.00151	20	3.60143	1.014	20	5.79426	1.00011	20	4.81415	1526	168.778	6.30322	0.999775	1.00521	1.00543	0.994595	0.444403
XP_015613589.1	LOC4348999	4348999	PREDICTED: ALG-2 interacting protein X [Oryza sativa Japonica Group]	111.797	27.97	1	20	20	30	0.992854	23	4.31263	1.00372	23	7.95754	1.00539	23	5.62786	1.02346	23	5.0009	1.02886	23	5.06908	1.00374	23	4.01721	883	97.1462	6.59521	1.00066	1.01869	1.01802	0.982301	0.103676
XP_015639678.1	LOC4338376	4338376	PREDICTED: coatomer subunit delta-2 [Oryza sativa Japonica Group]	111.785	29.45	2	2	12	28	0.943696	3	8.19886	0.970379	3	2.84677	0.938534	3	0.211094	1.10671	3	4.87456	1.05936	3	6.16128	0.96198	3	3.22232	523	57.4664	5.85889	0.95087	1.04268	1.09656	0.911945	0.103715
XP_015626328.1	LOC4329211	4329211	PREDICTED: T-complex protein 1 subunit delta [Oryza sativa Japonica Group]	111.705	33.71	2	15	15	27	0.928977	18	7.4994	1.00033	18	6.49465	0.970849	18	7.01774	1.03973	18	4.05374	0.99768	18	5.33	1.0455	18	7.16949	534	57.7117	6.99072	0.96672	1.02764	1.06301	0.940723	0.0760803
XP_015639866.1	LOC4339740	4339740	PREDICTED: zinc finger BED domain-containing protein RICESLEEPER 2-like [Oryza sativa Japonica Group]	111.577	21.47	2	1	14	28	1.0652	1		0.968956	1		0.993792	1		0.927505	1		1.03819	1		1.03386	1		722	80.8042	5.2876	1.00932	0.999851	0.990623	1.00947	0.847956
XP_015640503.1	LOC4338161	4338161	PREDICTED: probable lactoylglutathione lyase, chloroplastic [Oryza sativa Japonica Group]	111.559	40.86	1	9	13	32	1.08214	8	2.70739	1.07266	8	7.50477	1.05121	8	3.58221	0.91009	8	2.95779	0.950104	8	3.94701	0.923538	8	6.1284	350	38.4969	6.59521	1.06867	0.927911	0.868284	1.1517	0.000699549
XP_015627266.1	LOC9267109	9267109	PREDICTED: succinate-semialdehyde dehydrogenase, mitochondrial [Oryza sativa Japonica Group]	111.185	37	1	18	18	28	1.02295	23	5.80755	1.02551	23	5.00669	1.05173	23	3.2242	0.9626	23	6.59083	0.984725	23	6.27834	0.972483	23	5.35101	527	56.058	8.104	1.0334	0.97327	0.941812	1.06178	0.00581799
XP_015650887.1	LOC4345234	4345234	PREDICTED: eukaryotic translation initiation factor 3 subunit I [Oryza sativa Japonica Group]	111.139	40.49	1	2	11	28	0.195458	4	1577.77	0.208439	4	2147.57	0.203172	4	1892.64	1.33677	4	53.4105	1.3739	4	45.5681	1.35852	4	53.7717	326	36.3563	6.39209	0.202356	1.3564	6.70303	0.149186	5.73286e-08
XP_015622083.1	LOC4324554	4324554	PREDICTED: cationic peroxidase SPC4 [Oryza sativa Japonica Group]	111.072	33.16	2	8	10	30	1.03238	18	11.5589	0.905108	18	13.8306	0.69731	18	20.2582	1.03624	18	10.0509	1.29849	18	10.013	1.11341	18	12.2454	377	39.6134	7.63525	0.878266	1.14938	1.30869	0.764122	0.0956735
XP_015639776.1	LOC4324925	4324925	PREDICTED: uncharacterized protein LOC4324925 [Oryza sativa Japonica Group]	110.894	9.23	2	10	11	29	1.09291	17	12.6769	1.02512	17	9.38035	1.18607	17	22.376	0.888065	17	15.5059	0.963397	17	18.6078	0.930342	17	12.6319	1550	161.901	6.85889	1.10137	0.927268	0.841924	1.18776	0.0277644
XP_015611613.1	LOC4347871	4347871	PREDICTED: 28 kDa ribonucleoprotein, chloroplastic [Oryza sativa Japonica Group]	110.841	21.74	1	6	6	28	1.13083	17	22.1607	0.967362	17	31.3751	1.03067	17	29.0759	0.813559	17	17.7815	0.90684	17	20.2519	0.942254	17	21.197	322	35.4035	4.48779	1.04295	0.887551	0.850996	1.17509	0.0638536
XP_015625504.1	LOC4330987	4330987	PREDICTED: nudix hydrolase 3 [Oryza sativa Japonica Group]	110.786	27.58	1	19	19	28	1.0138	23	4.80717	0.9816	23	3.12018	0.944702	23	4.40965	1.02882	23	4.76003	1.00078	23	2.43234	1.03074	23	4.51145	776	87.3887	5.14795	0.980035	1.02011	1.04089	0.960713	0.145174
XP_015623954.1	LOC4328586	4328586	PREDICTED: peroxiredoxin-2E-2, chloroplastic [Oryza sativa Japonica Group]	110.738	56	1	8	9	26	1.21298	12	5.14169	1.13964	12	9.3828	1.30569	12	12.1324	0.771451	12	9.95168	0.787207	12	11.1565	0.82552	12	14.4174	225	23.1651	6.58057	1.21944	0.794726	0.651715	1.53441	0.00110697
XP_015648639.1	LOC4345763	4345763	PREDICTED: germin-like protein 8-14 [Oryza sativa Japonica Group]	110.581	35.68	1	3	3	28	1.14954	23	7.23999	0.899105	23	8.04278	1.38585	23	11.4861	0.812565	23	7.77871	0.908848	23	6.31586	0.870602	23	7.8215	213	21.8472	6.50732	1.14483	0.864005	0.7547	1.32503	0.121577
XP_015635442.1	LOC4336621	4336621	PREDICTED: BEACH domain-containing protein C2 [Oryza sativa Japonica Group]	110.521	11.31	4	26	27	31	0.963874	25	5.74088	0.994951	25	8.12578	1.00408	25	6.45907	1.02657	25	4.07241	1.02206	25	6.60262	1.01666	25	4.98693	2890	314.523	6.06201	0.987634	1.02177	1.03456	0.966596	0.0524289
XP_015621790.1	LOC4325653	4325653	PREDICTED: glutamine--tRNA ligase [Oryza sativa Japonica Group]	110.236	24.37	1	12	17	28	1.07561	12	5.46933	1.03246	12	4.25745	0.981573	12	4.41093	0.981598	12	6.03073	0.941812	12	5.34469	1.04134	12	4.8524	796	89.8471	6.55127	1.02988	0.988249	0.959573	1.04213	0.353354
XP_015639871.1	LOC4337714	4337714	PREDICTED: long chain acyl-CoA synthetase 1 [Oryza sativa Japonica Group]	110.024	29.15	1	17	17	29	0.826805	22	11.5633	0.966496	22	9.36895	0.902271	22	7.2377	1.0802	22	8.96924	1.1281	22	10.9344	1.06459	22	4.09907	669	74.8672	7.56201	0.898524	1.09097	1.21418	0.823603	0.0125573
XP_015647651.1	LOC4342240	4342240	PREDICTED: blue copper protein [Oryza sativa Japonica Group]	109.959	28.82	1	6	6	22	0.888715	8	5.21825	0.953855	8	3.44942	1.06133	8	3.01489	0.94321	8	7.19943	1.09513	8	8.9295	1.02735	8	3.05997	229	24.9645	8.35303	0.967967	1.0219	1.05571	0.947226	0.464806
XP_015643825.1	LOC4341446	4341446	PREDICTED: serine-threonine kinase receptor-associated protein [Oryza sativa Japonica Group]	109.848	47.83	1	8	12	27	0.956756	12	4.77897	0.985261	12	6.2228	1.02768	12	3.32271	1.02207	12	3.85107	1.0178	12	3.02105	1.01616	12	3.13091	345	37.6243	5.73193	0.989898	1.01868	1.02907	0.97175	0.236421
XP_015614943.1	LOC4348846	4348846	PREDICTED: 60S ribosomal protein L23 [Oryza sativa Japonica Group]	109.76	63.57	1	8	8	27	1.10618	16	4.6158	1.03087	16	4.1757	1.11041	16	7.67951	0.951992	16	3.94849	0.975643	16	6.06501	0.893821	16	6.95114	140	15.021	10.3892	1.08249	0.940485	0.868817	1.15099	0.0160914
XP_015636866.1	LOC4336140	4336140	PREDICTED: 60S ribosomal protein L6-3 [Oryza sativa Japonica Group]	109.639	38.74	1	6	9	30	1.05695	16	3.73855	1.01436	16	2.72519	1.14973	16	5.42237	0.947874	16	4.32482	0.957251	16	5.11004	0.893169	16	7.239	222	24.6134	10.0962	1.07368	0.932764	0.868754	1.15107	0.0343907
XP_015640094.1	LOC107277292	107277292	PREDICTED: probable phosphoribosylformylglycinamidine synthase, chloroplastic/mitochondrial [Oryza sativa Japonica Group]	109.161	14.2	1	4	17	29	1.03823	4	3.63459	1.05429	4	0.391527	0.975192	4	5.91949	0.969042	4	2.46396	0.916172	4	0.314733	1.03868	4	3.85691	1415	153.956	5.57959	1.02257	0.97463	0.95312	1.04919	0.326457
XP_015647474.1	LOC4342513	4342513	PREDICTED: uncharacterized protein LOC4342513 [Oryza sativa Japonica Group]	109.094	41.49	1	12	12	25	1.19573	15	7.9843	1.10445	15	5.82482	1.00563	15	4.29119	0.872827	15	6.443	0.938911	15	5.18102	0.91934	15	10.6655	335	37.4871	7.09326	1.10194	0.910359	0.826145	1.21044	0.0303076
XP_015648059.1	LOC4345286	4345286	PREDICTED: enoyl-[acyl-carrier-protein] reductase [NADH] 1, chloroplastic [Oryza sativa Japonica Group]	109.001	28.27	1	6	10	30	1.02717	14	4.67515	0.97945	14	6.29078	1.03301	14	3.38679	0.983948	14	5.26104	0.989373	14	4.58379	0.968213	14	5.37328	375	39.1061	8.67529	1.01321	0.980511	0.96773	1.03335	0.145334
XP_015617808.1	LOC4326314	4326314	PREDICTED: protein ROOT HAIR DEFECTIVE 3 [Oryza sativa Japonica Group]	108.976	23.08	3	18	18	28	0.979514	22	6.70231	0.989027	22	3.6839	0.959193	22	7.1368	1.02584	22	6.62788	1.06467	22	5.55809	1.02103	22	2.46943	806	90.4212	6.15088	0.975911	1.03718	1.06278	0.940928	0.0201088
XP_015631401.1	LOC4334881	4334881	PREDICTED: uncharacterized protein LOC4334881 [Oryza sativa Japonica Group]	108.842	26.14	1	16	16	26	1.02602	15	5.3496	1.03787	15	8.90196	1.00799	15	6.88658	0.961518	15	5.31249	0.992667	15	10.594	0.974429	15	5.76636	918	99.8579	4.83057	1.02396	0.976205	0.953362	1.04892	0.0189391
XP_015621646.1	LOC4326149	4326149	PREDICTED: isoflavone reductase homolog IRL [Oryza sativa Japonica Group]	108.595	42.04	1	8	10	24	0.825504	10	4.61753	0.862796	10	7.96393	1.00601	10	7.83222	1.11903	10	2.23688	1.09854	10	6.61029	1.07423	10	2.35402	314	33.4807	6.04932	0.898103	1.09727	1.22176	0.81849	0.024366
XP_015643183.1	LOC4340706	4340706	PREDICTED: asparagine synthetase [glutamine-hydrolyzing] 2 [Oryza sativa Japonica Group]	108.578	29.61	1	13	13	27	1.07935	17	6.82058	1.10749	17	4.46451	1.04336	17	6.30476	0.889961	17	7.94232	0.940305	17	4.67905	0.931684	17	6.77225	591	66.1852	6.45557	1.07674	0.92065	0.855039	1.16954	0.00297838
XP_015649876.1	LOC4344523	4344523	PREDICTED: 40S ribosomal protein S13-1 [Oryza sativa Japonica Group]	108.54	49.67	3	1	8	33	1.08163	9	9.66871	0.968672	9	4.1014	1.16587	9	5.76795	0.937087	9	1.85194	0.909883	9	8.58048	0.916145	9	6.18438	151	17.1045	10.5356	1.07205	0.921038	0.859134	1.16396	0.0590101
XP_015610600.1	LOC4346596	4346596	PREDICTED: enoyl-[acyl-carrier-protein] reductase [NADH] 2, chloroplastic [Oryza sativa Japonica Group]	108.504	30.46	1	5	9	28	1.09816	9	5.13424	1.05917	9	4.8108	1.08933	9	5.18652	0.933324	9	2.33924	0.918992	9	2.74435	0.926152	9	5.01391	371	38.9962	9.01221	1.08222	0.926156	0.855793	1.16851	0.000237288
XP_015639940.1	LOC4338152	4338152	PREDICTED: eukaryotic translation initiation factor 3 subunit L [Oryza sativa Japonica Group]	108.477	34.59	1	13	15	29	1.00085	22	7.40593	1.02386	22	7.08194	0.982126	22	8.18686	1.00393	22	10.2917	0.966669	22	5.57904	1.01049	22	6.72909	529	61.2896	6.65381	1.00228	0.993696	0.991437	1.00864	0.662085
XP_015647079.1	LOC4343226	4343226	PREDICTED: serine carboxypeptidase-like [Oryza sativa Japonica Group]	108.456	23.47	1	9	10	27	0.98325	12	3.16647	0.963786	12	4.81134	0.987439	12	5.1488	1.01298	12	5.09091	1.02786	12	5.08213	1.0221	12	3.6537	524	57.3153	5.59229	0.978158	1.02098	1.04378	0.958058	0.00722637
XP_015617451.1	LOC4350403	4350403	PREDICTED: protein transport protein SEC23 [Oryza sativa Japonica Group]	108.288	23.96	1	12	13	23	0.970324	10	9.13693	1.00042	10	7.48471	0.98836	10	2.62329	1.01788	10	4.5709	1.06742	10	9.57057	0.999344	10	4.94431	793	86.6267	6.01123	0.986368	1.02822	1.04243	0.9593	0.131483
XP_015627347.1	LOC4329171	4329171	PREDICTED: 60S ribosomal protein L10a [Oryza sativa Japonica Group]	108.191	35.19	1	1	6	26	1.03681	1		0.913727	1		1.22872	1		1.03066	1		0.915401	1		0.912257	1		216	24.6242	9.78857	1.05975	0.952772	0.899053	1.11228	0.343202
XP_015650058.1	LOC4345242	4345242	PREDICTED: polyadenylate-binding protein 2 [Oryza sativa Japonica Group]	107.924	28.03	1	13	15	26	1.0206	17	5.58781	1.0389	17	10.1013	1.03418	17	5.33764	0.988578	17	7.61302	0.963363	17	8.63943	0.959737	17	6.28005	660	71.5129	7.69385	1.03123	0.970559	0.941171	1.06251	0.00461324
XP_015650532.1	LOC4345962	4345962	PREDICTED: serine--glyoxylate aminotransferase [Oryza sativa Japonica Group]	107.886	38.31	1	11	11	23	1.26037	11	4.18127	1.16705	11	4.05102	0.951186	11	3.07812	0.864742	11	2.05125	0.818169	11	7.69517	0.98228	11	5.69846	402	44.2381	8.11865	1.1262	0.888397	0.788843	1.26768	0.0836981
XP_015630416.1	LOC4333077	4333077	PREDICTED: probable nucleoredoxin 1-2 [Oryza sativa Japonica Group]	107.884	23.24	1	9	13	29	0.899649	14	31.5157	0.816841	14	27.5748	1.00442	14	8.90887	1.03011	14	11.6656	1.02169	14	9.36836	1.03507	14	17.8825	581	64.3811	4.93213	0.906969	1.02896	1.1345	0.881443	0.0884271
XP_015622490.1	LOC4326469	4326469	PREDICTED: 60S ribosomal protein L23A [Oryza sativa Japonica Group]	107.759	44.74	2	9	9	28	1.00145	22	13.892	0.988651	22	10.1628	1.08799	22	9.5866	0.938765	22	9.8035	0.944054	22	13.4733	0.980017	22	13.5335	152	17.0397	10.3013	1.02603	0.954279	0.930066	1.07519	0.1009
XP_015632863.1	LOC4333926	4333926	PREDICTED: putative 3,4-dihydroxy-2-butanone kinase [Oryza sativa Japonica Group]	107.629	40.4	1	19	19	28	1.04072	20	5.81942	1.02723	20	7.34938	1.02788	20	7.53733	0.952882	20	5.05775	0.951269	20	5.26482	0.980412	20	4.13584	594	61.7538	5.23682	1.03195	0.961521	0.931755	1.07324	0.00250583
XP_015626168.1	LOC4330568	4330568	PREDICTED: enhancer of mRNA-decapping protein 4 [Oryza sativa Japonica Group]	107.528	16.95	1	12	19	28	1.05345	11	3.69051	0.985318	11	8.5014	1.03569	11	3.12846	0.993052	11	5.14466	0.978371	11	3.89625	0.979379	11	4.30305	1339	144.527	6.1001	1.02482	0.983601	0.959779	1.04191	0.120488
XP_015631824.1	LOC4331792	4331792	PREDICTED: adenylosuccinate synthetase 1, chloroplastic [Oryza sativa Japonica Group]	107.432	39.14	1	13	15	26	1.01843	17	7.41783	1.0319	17	2.90603	0.998738	17	5.33772	1.0249	17	7.96025	0.992005	17	8.8716	1.00001	17	4.2379	488	52.1027	6.84424	1.01636	1.00564	0.989455	1.01066	0.481169
XP_015646655.1	LOC4343373	4343373	PREDICTED: calcium-dependent protein kinase isoform 2 [Oryza sativa Japonica Group]	107.221	26.83	1	10	10	24	0.917532	17	5.66252	1.01537	17	9.72572	0.917748	17	9.45196	1.0216	17	6.68071	1.02894	17	10.0402	1.0638	17	6.60239	533	59.4678	6.32861	0.950218	1.03811	1.0925	0.915332	0.0663793
XP_015631640.1	LOC4332918	4332918	PREDICTED: peptidyl-prolyl cis-trans isomerase PASTICCINO1 [Oryza sativa Japonica Group]	107.162	29.59	1	16	16	24	1.00855	10	9.92475	0.998178	10	7.41624	1.03666	10	6.25259	1.01034	10	4.13187	0.986797	10	3.64759	0.999551	10	5.40692	632	70.3736	5.5415	1.01446	0.998895	0.984656	1.01558	0.308641
XP_015650483.1	LOC9268245	9268245	PREDICTED: 60S ribosomal protein L10a [Oryza sativa Japonica Group]	107.013	38.43	1	2	7	26	1.06781	3	0.660047	0.889164	3	11.0766	1.21453	3	3.31087	0.990266	3	0.354548	0.888301	3	6.00074	0.97779	3	9.16475	216	24.5763	9.75928	1.05717	0.952119	0.900632	1.11033	0.350213
XP_015611664.1	LOC4347507	4347507	PREDICTED: proteasome subunit beta type-1 [Oryza sativa Japonica Group]	106.985	64.71	1	8	13	28	0.995764	15	9.70796	0.993243	15	3.46995	1.12863	15	5.31192	0.956749	15	6.47896	1.00398	15	4.95145	0.989838	15	5.49617	221	24.2662	6.88818	1.03921	0.983522	0.946413	1.05662	0.300344
XP_015618768.1	LOC4326153	4326153	PREDICTED: 1-deoxy-D-xylulose 5-phosphate reductoisomerase, chloroplastic [Oryza sativa Japonica Group]	106.909	42.71	1	16	16	27	1.10155	20	12.0791	1.05652	20	7.77393	1.00993	20	2.30202	0.961561	20	6.16656	0.944504	20	6.63426	0.966548	20	5.89503	473	51.4408	6.17627	1.056	0.957538	0.90676	1.10283	0.0225615
XP_015617944.1	LOC4350172	4350172	PREDICTED: uncharacterized protein LOC4350172 [Oryza sativa Japonica Group]	106.853	54.51	1	10	10	23	1.1442	11	12.8131	1.09026	11	7.1374	1.05658	11	4.53097	0.898288	11	10.7738	0.930226	11	10.6671	0.935982	11	10.0546	277	29.4634	5.99854	1.09701	0.921499	0.840007	1.19047	0.00334132
XP_015639677.1	LOC4338375	4338375	PREDICTED: coatomer subunit delta-1 [Oryza sativa Japonica Group]	106.801	31.49	2	3	13	27	0.940697	3	12.2818	0.958839	3	1.79194	0.966207	3	1.78965	1.05742	3	0.818077	1.0353	3	10.4423	1.04405	3	1.76863	524	57.4704	5.74463	0.955248	1.04559	1.09457	0.913599	0.000812937
XP_015622689.1	LOC4331176	4331176	PREDICTED: 60S ribosomal protein L28-1 [Oryza sativa Japonica Group]	106.735	55.78	2	2	11	29	1.14907	9	9.78265	0.985441	9	7.51731	1.13068	9	4.02557	0.954372	9	3.44512	0.951751	9	3.71046	0.888159	9	5.87005	147	16.57	10.3599	1.0884	0.931427	0.85578	1.16853	0.0489003
XP_015625394.1	LOC4328072	4328072	PREDICTED: uncharacterized protein LOC4328072 [Oryza sativa Japonica Group]	106.53	24.53	1	16	16	25	1.14832	14	5.93292	1.16038	14	8.9856	1.06277	14	3.22403	0.875975	14	8.85105	0.910785	14	5.6706	0.881628	14	5.71155	799	88.198	5.12256	1.12382	0.889463	0.791464	1.26348	0.00197512
XP_015646882.1	LOC4342702	4342702	PREDICTED: dolichyl-diphosphooligosaccharide--protein glycosyltransferase 48 kDa subunit [Oryza sativa Japonica Group]	106.467	33.26	1	12	12	24	1.01499	18	3.43659	0.975827	18	4.66299	0.97945	18	5.9857	1.04503	18	7.87378	1.06836	18	6.25945	0.983612	18	5.55971	439	48.3596	6.81494	0.99009	1.03233	1.04266	0.959081	0.208424
XP_015638707.1	LOC9270554	9270554	PREDICTED: transcription elongation factor SPT6 [Oryza sativa Japonica Group]	106.351	16.55	1	23	23	29	0.978745	20	4.5462	1.02884	20	4.64757	1.03493	20	5.79966	0.981637	20	4.82781	1.01157	20	3.65943	0.977348	20	5.0746	1637	183.909	5.18604	1.01417	0.990184	0.976347	1.02423	0.313045
XP_015631639.1	LOC4332351	4332351	PREDICTED: uncharacterized protein LOC4332351 [Oryza sativa Japonica Group]	106.198	18.46	1	21	21	28	0.96635	25	7.49924	0.973612	25	5.91585	0.98188	25	8.0618	1.03547	25	4.46223	1.03452	25	4.95473	1.00204	25	5.12312	1181	127.656	5.66846	0.973947	1.02401	1.0514	0.951111	0.0134981
XP_015641051.1	LOC4340258	4340258	PREDICTED: ribonucleoside-diphosphate reductase large subunit [Oryza sativa Japonica Group]	106.087	29.12	1	12	20	26	0.951698	11	4.13576	0.977712	11	6.23146	1.01827	11	3.29758	1.05971	11	7.74842	1.02347	11	6.60386	0.979999	11	3.24807	814	91.5271	7.40088	0.982561	1.02106	1.03918	0.962296	0.270095
XP_015615428.1	LOC4349601	4349601	PREDICTED: non-specific lipid-transfer protein 3 [Oryza sativa Japonica Group]	105.834	35.54	1	3	3	26	1.03695	23	8.19128	1.02438	23	10.6398	1.38015	23	10.9546	0.89802	23	11.2334	1.06848	23	6.63017	0.681716	23	14.7114	121	12.1369	8.90967	1.14716	0.882739	0.769501	1.29954	0.177084
XP_015622066.1	LOC4324661	4324661	PREDICTED: eukaryotic translation initiation factor 3 subunit A [Oryza sativa Japonica Group]	105.734	35.53	1	12	13	26	1.14573	21	9.39065	1.0501	21	10.1629	1.17723	21	12.0689	0.912121	21	6.04363	1.00004	21	4.05719	0.802507	21	4.49736	380	40.4018	6.7124	1.12435	0.904889	0.804809	1.24253	0.0331365
XP_015621783.1	LOC4324686	4324686	PREDICTED: IAA-amino acid hydrolase ILR1-like 1 [Oryza sativa Japonica Group]	105.675	37.1	1	11	11	24	0.972931	14	8.51625	1.00413	14	4.46811	1.03733	14	9.06211	1.03962	14	3.69411	0.987644	14	4.4601	1.00652	14	6.91581	442	47.105	6.03662	1.0048	1.01126	1.00643	0.993611	0.801144
XP_015649389.1	LOC9266191	9266191	PREDICTED: 60S ribosomal protein L10a [Oryza sativa Japonica Group]	105.539	38.43	1	2	7	26	1.01689	3	3.3604	0.943991	3	0.969554	1.24538	3	7.36757	0.983779	3	2.73137	0.985538	3	2.35166	0.905859	3	3.07834	216	24.4673	9.81787	1.06875	0.958392	0.896737	1.11515	0.307778
XP_015614480.1	LOC4348218	4348218	PREDICTED: V-type proton ATPase subunit a3 [Oryza sativa Japonica Group]	105.46	22.83	1	10	14	26	1.02084	6	3.25913	0.984899	6	5.11436	1.00783	6	5.44534	0.969978	6	4.41232	0.957478	6	2.57319	1.07271	6	4.4081	819	92.6794	5.64307	1.00452	1.00006	0.995554	1.00447	0.912077
XP_015630541.1	LOC4334493	4334493	PREDICTED: DEAD-box ATP-dependent RNA helicase 37 [Oryza sativa Japonica Group]	105.319	33.28	6	7	18	27	1.05823	9	3.28974	1.03274	9	6.48656	1.1012	9	6.23367	0.965085	9	4.02952	0.941543	9	7.56844	0.971332	9	4.12351	637	67.6237	7.88428	1.06406	0.95932	0.90157	1.10918	0.00881687
XP_015614157.1	LOC4327213	4327213	PREDICTED: cytosolic isocitrate dehydrogenase [NADP] [Oryza sativa Japonica Group]	105.201	29.23	1	6	11	27	0.96688	10	7.26326	0.928076	10	5.84127	0.930264	10	6.81402	1.06054	10	4.89525	1.03229	10	4.39269	1.0696	10	3.24362	414	46.5408	6.87354	0.94174	1.05414	1.11935	0.893373	0.00263719
XP_015634447.1	LOC4335518	4335518	PREDICTED: alpha-humulene synthase [Oryza sativa Japonica Group]	105.122	34.39	10	18	18	26	0.723307	16	21.4753	0.676625	16	20.2264	0.540948	16	36.2381	1.28467	16	6.47869	1.51596	16	18.7795	1.23256	16	11.7762	599	69.2522	6.68311	0.64696	1.3444	2.07802	0.481226	0.00246773
XP_015629749.1	LOC4331509	4331509	PREDICTED: catalase-1 [Oryza sativa Japonica Group]	105.028	32.52	1	10	14	30	1.16584	9	28.1074	1.11252	9	19.5048	0.634597	9	40.8939	0.977173	9	23.1018	0.965152	9	8.47064	1.01998	9	7.87597	492	56.7283	7.41553	0.970988	0.987435	1.01694	0.983343	0.927459
XP_015625228.1	LOC4328770	4328770	PREDICTED: far upstream element-binding protein 1 [Oryza sativa Japonica Group]	104.968	21.75	1	9	10	25	1.02194	7	5.36762	1.05606	7	2.42643	1.03283	7	4.90709	0.975186	7	2.9649	0.982257	7	4.46082	0.933572	7	6.17642	699	71.0254	5.87158	1.03694	0.963671	0.929338	1.07604	0.0158416
XP_015647314.1	LOC4343070	4343070	PREDICTED: photosystem I reaction center subunit IV, chloroplastic [Oryza sativa Japonica Group]	104.9	36.24	1	3	3	26	1.21945	12	11.625	1.08891	12	7.19313	0.959751	12	3.95687	0.787265	12	7.33689	0.986908	12	5.6466	0.975688	12	4.46224	149	15.5371	9.64209	1.08937	0.91662	0.841423	1.18846	0.156144
XP_015626054.1	LOC4327918	4327918	PREDICTED: protoporphyrinogen oxidase, chloroplastic [Oryza sativa Japonica Group]	104.88	36.75	2	14	14	27	1.10768	23	6.2086	1.13328	23	6.81661	1.01992	23	3.14488	0.884583	23	4.67628	0.98083	23	5.31029	0.910714	23	5.22112	536	56.6917	9.0415	1.08696	0.925376	0.851344	1.17461	0.0225656
XP_015640509.1	LOC4339042	4339042	PREDICTED: ecotropic viral integration site 5 protein homolog [Oryza sativa Japonica Group]	104.811	30.84	1	19	23	32	0.91299	20	7.18027	0.968819	20	8.31034	1.01651	20	9.44355	1.03971	20	5.80718	1.07071	20	6.96088	1.02393	20	5.72073	830	93.2833	4.79248	0.966108	1.04478	1.08144	0.924695	0.0751751
XP_015620386.1	LOC4352160	4352160	PREDICTED: alpha-dioxygenase 1 isoform X1 [Oryza sativa Japonica Group]	104.777	28.96	2	16	16	26	0.943939	20	5.60662	0.846975	20	8.49806	0.783885	20	11.9195	1.13052	20	5.30395	1.08038	20	6.88051	1.18637	20	5.97342	618	70.3969	7.00537	0.858266	1.13242	1.31943	0.757902	0.00792342
XP_015632315.1	LOC4332222	4332222	PREDICTED: 26S proteasome non-ATPase regulatory subunit 4 homolog [Oryza sativa Japonica Group]	104.72	30.6	1	11	11	27	0.959042	15	3.66829	0.967941	15	4.91386	1.02797	15	7.62149	1.03992	15	6.43068	1.01771	15	6.30999	0.987989	15	6.23506	402	42.3568	4.64014	0.984985	1.0152	1.03068	0.970232	0.315535
XP_015620683.1	LOC4352411	4352411	PREDICTED: bifunctional 3-dehydroquinate dehydratase/shikimate dehydrogenase, chloroplastic isoform X3 [Oryza sativa Japonica Group]	104.669	33.9	4	13	14	25	1.0373	18	7.21141	1.02551	18	4.92549	1.02566	18	6.88913	0.930197	18	8.75655	0.998752	18	6.56771	0.999089	18	7.76286	531	56.9876	5.93506	1.02949	0.976013	0.948053	1.05479	0.0828237
XP_015650955.1	LOC4345605	4345605	PREDICTED: methylcrotonoyl-CoA carboxylase beta chain, mitochondrial [Oryza sativa Japonica Group]	104.615	29.55	1	15	15	25	1.03622	18	6.67438	0.992931	18	6.83176	0.957375	18	5.64358	1.01699	18	5.50727	0.980025	18	4.913	1.0427	18	4.82807	572	60.7782	8.44092	0.995508	1.01324	1.01781	0.982503	0.576071
XP_015643537.1	LOC4340166	4340166	PREDICTED: proteasome subunit beta type-5-A [Oryza sativa Japonica Group]	104.549	39.35	1	10	10	28	0.983062	26	3.57559	0.991864	26	4.20406	1.07368	26	5.84928	0.992763	26	6.34029	0.989871	26	4.60596	0.986149	26	4.59207	277	29.7656	5.85889	1.0162	0.989594	0.973816	1.02689	0.409534
XP_015612091.1	LOC4347422	4347422	PREDICTED: 60S ribosomal protein L9 [Oryza sativa Japonica Group]	104.486	56.84	1	2	10	25	1.09572	1		1.01051	1		1.11431	1		0.989569	1		0.934304	1		0.895532	1		190	21.3354	9.61279	1.07352	0.939802	0.875443	1.14228	0.0334634
XP_015626225.1	LOC4328828	4328828	PREDICTED: aspartate aminotransferase, mitochondrial isoform X2 [Oryza sativa Japonica Group]	104.444	31.94	2	4	11	25	1.03982	8	5.66299	0.961339	8	4.96075	0.976928	8	3.96955	1.02405	8	1.5765	0.952655	8	3.92817	1.06071	8	3.87335	432	48.077	7.97217	0.992696	1.01247	1.01992	0.980467	0.645121
XP_015622342.1	LOC4327173	4327173	PREDICTED: plastidial pyruvate kinase 2 [Oryza sativa Japonica Group]	104.334	30.7	1	13	14	27	0.982837	17	7.63339	1.06987	17	9.41317	1.04653	17	5.1899	0.979055	17	5.7554	1.03846	17	6.56244	0.927367	17	6.50762	583	63.2121	6.45557	1.03308	0.981628	0.950195	1.05242	0.280933
XP_015637520.1	LOC9267589	9267589	PREDICTED: zinc finger BED domain-containing protein RICESLEEPER 1 [Oryza sativa Japonica Group]	104.293	24.38	2	3	15	27	0.992677	2	8.22376	1.10858	2	5.57845	0.973523	2	1.50359	0.990888	2	8.06889	0.966104	2	7.24615	0.985676	2	0.0781762	722	80.7861	5.2749	1.02493	0.980889	0.957034	1.04489	0.362267
XP_015626705.1	LOC4329021	4329021	PREDICTED: probable lactoylglutathione lyase, chloroplastic [Oryza sativa Japonica Group]	104.201	48.7	1	12	14	30	1.1393	15	13.9477	1.11738	15	4.15492	1.09104	15	6.27762	0.869541	15	9.97013	0.880756	15	9.355	0.915233	15	6.24301	345	37.6614	6.81494	1.11591	0.88851	0.796224	1.25593	0.000314576
XP_015639455.1	LOC4339689	4339689	PREDICTED: translation initiation factor IF-2, chloroplastic [Oryza sativa Japonica Group]	104.141	18.55	1	16	16	26	1.12796	23	9.45419	1.12129	23	4.99561	1.06094	23	4.83922	0.889554	23	8.63227	0.919287	23	7.81433	0.917133	23	6.9464	954	102.417	7.25439	1.1034	0.908658	0.82351	1.21431	0.00113269
XP_015617859.1	LOC9272295	9272295	PREDICTED: ATP-citrate synthase alpha chain protein 2 [Oryza sativa Japonica Group]	104.059	26.89	2	4	9	26	0.14959	4	3551	0.158107	4	3563.02	0.173137	4	4170.51	0.152838	4	5312.07	0.166607	4	4327.75	2.31078	4	196.594	502	55.3214	6.93213	0.160278	0.876741	5.47013	0.182811	0.37426
XP_015639453.1	LOC4337621	4337621	PREDICTED: 12S seed storage protein CRB [Oryza sativa Japonica Group]	104.028	35.1	2	9	9	26	1.01184	20	10.8029	1.00809	20	7.73488	0.980207	20	8.13925	1.00766	20	14.185	0.961527	20	7.95702	1.06765	20	6.50412	359	38.1706	6.16357	1.00005	1.01228	1.01224	0.987913	0.724093
XP_015639951.1	LOC4339188	4339188	PREDICTED: cytochrome P450 98A1 [Oryza sativa Japonica Group]	104	28.32	1	14	14	27	0.963926	23	6.30543	0.939024	23	7.8881	0.913333	23	8.61532	1.00939	23	6.09305	1.08881	23	4.78994	1.0641	23	6.94111	512	58.3215	8.83643	0.938761	1.0541	1.12286	0.890583	0.0139979
XP_015627707.1	LOC4328446	4328446	PREDICTED: glyceraldehyde-3-phosphate dehydrogenase GAPCP1, chloroplastic [Oryza sativa Japonica Group]	103.926	32.6	2	10	12	29	0.978114	17	5.8783	1.0147	17	5.83372	0.987611	17	3.82274	0.991761	17	6.80294	1.08256	17	6.2622	0.991731	17	6.73598	411	43.2902	8.90967	0.993474	1.02202	1.02873	0.972073	0.42539
XP_015625803.1	LOC4329117	4329117	PREDICTED: guanylate-binding protein 4 [Oryza sativa Japonica Group]	103.79	23.66	1	21	22	28	0.967002	22	8.50234	0.974289	22	4.74664	0.907028	22	10.3885	1.00904	22	9.12469	1.08256	22	11.4525	1.02176	22	8.76283	1082	121.835	6.81494	0.94944	1.03779	1.09305	0.914868	0.0469345
XP_015618615.1	LOC4352535	4352535	PREDICTED: uncharacterized protein LOC4352535 [Oryza sativa Japonica Group]	103.734	35.74	1	8	8	24	1.07754	18	6.14653	0.987684	18	6.75855	1.13021	18	7.76462	0.963762	18	5.85604	1.01658	18	6.47771	0.915563	18	6.84976	249	26.798	5.97314	1.06515	0.9653	0.906261	1.10344	0.120875
XP_015650371.1	LOC4344971	4344971	PREDICTED: 26S proteasome non-ATPase regulatory subunit 1 homolog A [Oryza sativa Japonica Group]	103.69	21.58	1	4	15	26	0.954275	1		1.00372	1		0.933105	1		0.998671	1		1.05184	1		1.07062	1		987	106.897	5.23682	0.963698	1.04038	1.07957	0.926297	0.0630886
XP_015637470.1	LOC9270258	9270258	PREDICTED: protease Do-like 2, chloroplastic isoform X2 [Oryza sativa Japonica Group]	103.638	26.23	2	14	14	25	1.09312	19	8.46201	1.11262	19	5.95272	1.02286	19	4.13535	0.926492	19	3.28837	0.932119	19	3.66151	0.918021	19	7.64361	591	64.5458	6.0874	1.0762	0.925544	0.860011	1.16278	0.00544822
XP_015611899.1	LOC107276062	107276062	PREDICTED: probable sarcosine oxidase [Oryza sativa Japonica Group]	103.608	32.93	1	11	11	25	0.982386	23	4.99405	1.06966	23	6.88896	1.0503	23	7.64762	1.00037	23	12.895	1.03481	23	10.5092	0.976972	23	10.8943	416	43.95	6.29053	1.03411	1.00405	0.970928	1.02994	0.39177
XP_015630498.1	LOC4332474	4332474	PREDICTED: L-ascorbate peroxidase 1, cytosolic [Oryza sativa Japonica Group]	103.517	43.6	1	6	8	24	1.11077	8	2.86396	1.05263	8	3.12888	0.495401	8	63.5712	1.06608	8	4.99062	1.17432	8	17.5061	1.00938	8	5.14064	250	27.1387	5.65576	0.886266	1.08326	1.22227	0.818148	0.38474
XP_015639320.1	LOC4339466	4339466	PREDICTED: chaperonin CPN60-like 2, mitochondrial [Oryza sativa Japonica Group]	103.269	32.53	1	15	17	29	1.03885	13	3.81248	1.02304	13	6.09689	1.03322	13	4.99966	0.994521	13	5.17288	0.94366	13	5.51831	0.986843	13	3.34245	581	61.5503	7.02002	1.0317	0.975008	0.945045	1.05815	0.0263454
XP_015631418.1	LOC4331966	4331966	PREDICTED: 40S ribosomal protein S3a [Oryza sativa Japonica Group]	103.189	41.98	1	2	9	27	1.03941	7	3.68121	1.05075	7	4.86578	1.06074	7	2.781	0.954794	7	5.3182	0.959974	7	9.09074	0.949284	7	0.511337	262	29.7088	9.80322	1.0503	0.954684	0.908961	1.10016	0.000156508
XP_015650808.1	LOC4346247	4346247	PREDICTED: probable L-ascorbate peroxidase 4 [Oryza sativa Japonica Group]	103.091	38.83	2	9	12	25	1.10495	10	7.72765	1.01817	10	4.36224	0.999773	10	3.44274	0.941625	10	3.08559	0.966739	10	4.47724	0.966322	10	6.28448	291	31.7184	7.97217	1.04096	0.958229	0.920521	1.08634	0.0688425
XP_015639466.1	LOC4339683	4339683	PREDICTED: GTP-binding nuclear protein Ran-2 [Oryza sativa Japonica Group]	102.938	42.99	2	3	9	26	0.898827	2	6.28245	0.979412	2	5.6245	1.02175	2	4.83446	1.06402	2	5.89822	1.0164	2	4.84157	1.02851	2	3.59085	221	25.0227	7.12256	0.966664	1.03631	1.07205	0.932793	0.146937
XP_015616899.1	LOC4350528	4350528	PREDICTED: 6-phosphogluconate dehydrogenase, decarboxylating 2, chloroplastic [Oryza sativa Japonica Group]	102.832	25.59	1	8	10	28	1.01149	11	3.8644	1.08274	11	4.18782	0.988199	11	8.17531	0.972013	11	2.71541	1.00194	11	5.44225	0.964076	11	3.87184	508	54.2659	6.46826	1.02748	0.979345	0.953153	1.04915	0.191833
XP_015620009.1	LOC4352028	4352028	PREDICTED: phosphoglucan, water dikinase, chloroplastic [Oryza sativa Japonica Group]	102.787	19.32	1	22	22	28	1.0729	24	7.36202	1.08868	24	8.38204	1.03821	24	5.26762	0.944858	24	5.28874	0.92672	24	4.91115	0.957975	24	4.11695	1206	132.813	5.78271	1.0666	0.943184	0.884293	1.13085	0.00210608
XP_015622112.1	LOC4324441	4324441	PREDICTED: 60S ribosomal protein L30 [Oryza sativa Japonica Group]	102.755	61.26	1	5	7	24	1.05712	11	3.69399	1.02349	11	3.90727	1.12695	11	3.44954	0.959686	11	2.85884	0.990149	11	5.29154	0.933583	11	5.82793	111	12.3555	9.5835	1.06919	0.96114	0.898943	1.11242	0.0353625
XP_015618116.1	LOC4326547	4326547	PREDICTED: hexokinase-6 [Oryza sativa Japonica Group]	102.702	37.55	1	12	13	25	0.992672	17	9.6817	1.08142	17	7.95951	0.972973	17	7.84168	0.962385	17	7.25646	0.98394	17	5.03131	1.00616	17	7.02055	506	55.0864	6.34131	1.01569	0.98416	0.968959	1.03204	0.426652
XP_015639178.1	LOC107275576	107275576	PREDICTED: chaperone protein DnaJ-like isoform X2 [Oryza sativa Japonica Group]	102.689	26.01	2	11	11	24	1.09446	11	5.42099	1.10908	11	11.7253	1.05338	11	7.51677	0.954359	11	6.62105	0.964432	11	13.2638	0.934507	11	6.48823	446	48.0977	9.61279	1.08564	0.951099	0.876073	1.14146	0.00203666
XP_015626875.1	LOC4330071	4330071	PREDICTED: ATP-dependent Clp protease proteolytic subunit [Oryza sativa Japonica Group]	102.671	30.54	1	5	6	23	1.14727	12	6.69901	1.0893	12	11.1125	1.13266	12	4.21059	0.884848	12	10.8314	0.890003	12	6.96507	0.922384	12	9.63564	298	31.9405	7.2251	1.12307	0.899078	0.800551	1.24914	0.000437559
XP_015635836.1	LOC4336209	4336209	PREDICTED: glucose-6-phosphate 1-dehydrogenase, cytoplasmic isoform [Oryza sativa Japonica Group]	102.498	38.22	1	12	15	24	1.01035	10	5.3751	0.909434	10	5.01921	1.03062	10	6.04947	1.0191	10	6.03985	0.955156	10	5.09443	1.07335	10	4.84933	505	57.6626	6.96143	0.98347	1.01587	1.03294	0.968109	0.557642
XP_015649739.1	LOC4344581	4344581	PREDICTED: glycine-rich protein 2 [Oryza sativa Japonica Group]	102.389	53.81	1	6	6	16	2.20315	2	122.151	0.5637	2	99.9742	0.599165	2	104.035	0.531458	2	93.932	0.79543	2	38.5021	0.583944	2	72.559	197	18.6823	6.75635	1.12201	0.636944	0.567683	1.76155	0.425036
XP_015622439.1	LOC4324679	4324679	PREDICTED: serine--tRNA ligase [Oryza sativa Japonica Group]	102.252	37.08	1	15	15	26	1.03748	19	3.99767	1.0263	19	6.59583	1.00611	19	7.0884	0.967276	19	5.42112	0.966415	19	8.60813	0.994991	19	5.89685	445	50.5738	6.48096	1.02329	0.976227	0.954005	1.04821	0.0230583
XP_015625310.1	LOC4329966	4329966	PREDICTED: uncharacterized protein LOC4329966 [Oryza sativa Japonica Group]	102.183	29.27	1	19	19	29	0.952783	23	12.9551	1.03346	23	7.50279	0.965598	23	9.82327	0.980966	23	7.85392	1.05068	23	10.6439	1.00597	23	5.69692	755	81.3086	6.12549	0.983948	1.01254	1.02906	0.971765	0.42591
XP_015635563.1	LOC4336955	4336955	PREDICTED: protein ECERIFERUM 26-like [Oryza sativa Japonica Group]	102.149	38.22	1	11	11	24	0.986297	18	5.39996	0.934297	18	9.06026	1.04843	18	6.9286	1.00596	18	6.50216	1.04112	18	6.25505	1.00259	18	5.35291	437	46.612	6.04932	0.989676	1.01656	1.02716	0.973557	0.487828
XP_015650081.1	Os08g0543500	4346207	PREDICTED: uncharacterized protein LOC4346207 isoform X3 [Oryza sativa Japonica Group]	102.117	27.34	3	18	18	25	0.973193	21	7.20627	0.988781	21	7.20193	0.983888	21	9.34738	1.0019	21	9.63756	1.06103	21	6.7113	0.996545	21	7.45476	834	91.8375	6.29053	0.981954	1.01982	1.03856	0.962867	0.148095
XP_015615459.1	LOC4326311	4326311	PREDICTED: ATP-dependent zinc metalloprotease FTSH 5, mitochondrial [Oryza sativa Japonica Group]	102.054	29.93	1	7	14	25	0.909208	5	41.5915	0.957407	5	14.7112	0.93909	5	12.8851	1.16777	5	37.1946	0.947768	5	3.94774	1.06766	5	12.247	715	77.3859	8.04541	0.935235	1.06107	1.13454	0.881412	0.125517
XP_015627657.1	LOC4328632	4328632	PREDICTED: DNA damage-inducible protein 1 [Oryza sativa Japonica Group]	101.901	38.55	1	14	14	23	0.9677	22	9.75872	0.984897	22	8.00792	0.996962	22	5.48551	0.994113	22	7.3086	1.0149	22	4.99342	1.04712	22	7.85483	415	45.6184	5.14795	0.983186	1.01871	1.03613	0.965129	0.11376
XP_015626660.1	LOC4328812	4328812	PREDICTED: citrate synthase 3, peroxisomal [Oryza sativa Japonica Group]	101.712	25.6	1	11	11	24	0.994568	20	8.84772	0.937601	20	3.13228	0.951605	20	4.44464	1.0444	20	4.56594	1.0004	20	5.35176	1.04496	20	4.70492	500	54.6063	8.85107	0.961258	1.02992	1.07143	0.933333	0.0385684
XP_015621250.1	LOC4327367	4327367	PREDICTED: UDP-glucuronic acid decarboxylase 1 [Oryza sativa Japonica Group]	101.651	33.9	1	6	10	26	0.987798	9	9.47073	0.915062	9	4.6954	0.956804	9	4.28035	1.02228	9	2.99336	1.04118	9	3.76286	1.06422	9	2.11207	410	45.8028	9.5542	0.953221	1.04256	1.09372	0.914308	0.0213037
XP_015650645.1	LOC4346086	4346086	PREDICTED: 60S ribosomal protein L32-1 [Oryza sativa Japonica Group]	101.638	48.87	2	2	6	28	1.06253	2	3.27057	1.07481	2	3.21143	1.09775	2	9.03096	0.946947	2	2.72386	0.978136	2	3.51861	0.882946	2	3.30727	133	15.7066	10.4185	1.07836	0.93601	0.867991	1.15209	0.00885489
XP_015636257.1	LOC4334998	4334998	PREDICTED: protein transport protein Sec24-like At3g07100 [Oryza sativa Japonica Group]	101.484	20.08	1	19	19	27	0.974089	24	5.26293	0.984533	24	7.45959	0.958989	24	7.39885	1.01712	24	5.81144	1.01083	24	7.21294	1.01551	24	3.56752	1031	111.989	8.01611	0.972537	1.01448	1.04313	0.958653	0.00538933
NP_039427.2	rpl2	3131421	ribosomal protein L2 (plastid) [Oryza sativa Japonica Group]	101.374	47.25	4	9	9	22	1.24991	11	9.78303	1.18693	11	4.91784	1.06308	11	5.19274	0.809622	11	8.7377	0.85213	11	5.82889	0.813254	11	3.96646	273	29.9233	11.312	1.16664	0.825002	0.707162	1.4141	0.00378376
XP_015631790.1	LOC4334710	4334710	PREDICTED: probable cellulose synthase A catalytic subunit 5 [UDP-forming] [Oryza sativa Japonica Group]	101.322	15.48	2	5	14	26	0.862306	4	27.5364	1.1183	4	5.01233	1.08915	4	6.00009	1.02786	4	13.167	0.929404	4	4.13318	1.05117	4	11.7847	1092	123.316	7.04932	1.02325	1.00281	0.980024	1.02038	0.829808
XP_015644712.1	LOC4342695	4342695	PREDICTED: 40S ribosomal protein S2-3 [Oryza sativa Japonica Group]	101.316	35.51	1	4	9	26	1.07347	5	1.34225	1.03397	5	6.81698	1.03361	5	6.46653	0.970399	5	1.71705	0.989376	5	4.20064	0.925715	5	4.23496	276	30.0902	10.1987	1.04702	0.96183	0.91864	1.08857	0.0208987
XP_015639287.1	LOC4339794	4339794	PREDICTED: DNA damage-binding protein 1a isoform X1 [Oryza sativa Japonica Group]	101.242	19.17	2	20	20	28	0.982148	24	4.66915	1.01221	24	3.74897	1.02494	24	6.59053	0.993393	24	5.22265	0.992609	24	3.64086	1.00982	24	5.23275	1090	121.803	5.36377	1.00643	0.998608	0.992228	1.00783	0.602923
XP_015615203.1	LOC4350302	4350302	PREDICTED: probable beta-D-xylosidase 7 [Oryza sativa Japonica Group]	101.111	23.87	2	11	14	26	1.12431	13	7.00191	1.04074	13	6.24067	1.34296	13	21.4026	0.772391	13	12.197	0.950603	13	4.78656	0.779831	13	17.7811	771	82.5574	7.04932	1.16934	0.834275	0.71346	1.40162	0.0353997
XP_015629717.1	LOC4332756	4332756	PREDICTED: vacuolar-sorting receptor 1 [Oryza sativa Japonica Group]	101.077	31.85	1	13	19	27	1.02843	9	6.28671	0.947692	9	4.4827	0.95839	9	2.48085	1.02777	9	2.47338	0.992587	9	2.53254	1.07996	9	4.45847	628	69.9365	5.65576	0.978169	1.03344	1.0565	0.946517	0.197991
XP_015622662.1	LOC4330608	4330608	PREDICTED: calcium sensing receptor, chloroplastic [Oryza sativa Japonica Group]	101.024	50.13	1	16	16	25	1.19478	19	7.79198	1.15822	19	4.93382	0.92162	19	6.34397	0.887101	19	4.82231	0.942842	19	6.61776	0.941346	19	4.82981	387	39.2841	9.5542	1.09154	0.923763	0.846294	1.18162	0.127821
XP_015627860.1	LOC4331719	4331719	PREDICTED: glutathione reductase, chloroplastic [Oryza sativa Japonica Group]	100.992	30.81	1	13	13	25	1.12	19	4.98582	1.06167	19	6.53379	1.03777	19	6.38373	0.938424	19	6.99048	0.944527	19	5.26672	0.940316	19	6.77548	555	60.2152	7.60596	1.07314	0.941089	0.876946	1.14032	0.00572127
XP_015642841.1	LOC4340684	4340684	PREDICTED: uncharacterized protein LOC4340684 isoform X2 [Oryza sativa Japonica Group]	100.922	15.63	2	19	19	26	1.05381	19	6.4709	1.02312	19	5.71113	1.05674	19	4.77178	0.967116	19	3.5198	0.978205	19	15.2066	0.982957	19	5.25777	1376	147.349	6.13818	1.04456	0.976093	0.934455	1.07014	0.00429481
XP_015620421.1	LOC4352752	4352752	PREDICTED: thiosulfate/3-mercaptopyruvate sulfurtransferase 2 isoform X2 [Oryza sativa Japonica Group]	100.9	47.03	2	15	15	25	1.02127	17	9.3286	0.996204	17	6.15994	1.01414	17	8.3461	0.964914	17	4.48434	0.970867	17	5.60107	1.02476	17	7.9925	387	41.2671	7.31299	1.01054	0.986845	0.976554	1.02401	0.310907
XP_015647446.1	LOC4343750	4343750	PREDICTED: SUMO-activating enzyme subunit 2 isoform X2 [Oryza sativa Japonica Group]	100.826	25.87	2	14	14	26	1.00357	18	3.52439	1.02041	18	5.74342	1.02077	18	4.81486	0.987008	18	4.96518	0.986133	18	4.51806	0.999008	18	3.81436	634	70.5868	5.19873	1.01491	0.990716	0.976158	1.02442	0.0262691
XP_015640893.1	LOC4340459	4340459	PREDICTED: mitochondrial phosphate carrier protein 3, mitochondrial [Oryza sativa Japonica Group]	100.76	16.14	2	1	8	26	0.996867	2	2.7565	0.998332	2	1.76819	1.02511	2	2.02998	0.99958	2	2.91066	1.06602	2	8.12492	0.944369	2	2.49908	471	49.4088	9.33447	1.00677	1.00332	0.996578	1.00343	0.929049
XP_015632326.1	LOC4334583	4334583	PREDICTED: leukotriene A-4 hydrolase homolog [Oryza sativa Japonica Group]	100.747	26.84	1	14	14	27	1.01391	23	4.24004	1.00055	23	4.76243	0.993058	23	4.82002	1.01172	23	4.79284	0.999452	23	5.08654	1.01427	23	5.58025	611	67.7488	5.13525	1.00251	1.00848	1.00596	0.994077	0.477134
XP_015626974.1	LOC4329941	4329941	PREDICTED: outer envelope pore protein 37, chloroplastic [Oryza sativa Japonica Group]	100.667	34.86	1	9	9	23	1.14079	9	11.9451	1.10372	9	10.0693	1.10512	9	8.14545	0.897244	9	9.91471	0.922681	9	10.6102	0.965019	9	6.91044	370	41.0501	9.21729	1.11654	0.928315	0.831418	1.20276	0.00125307
XP_015651258.1	LOC4347573	4347573	PREDICTED: proteasome subunit beta type-4 [Oryza sativa Japonica Group]	100.525	44.92	1	9	9	22	1.00288	9	4.64476	1.054	9	8.47072	1.03626	9	8.57505	0.989559	9	5.81615	0.981791	9	8.02577	0.972476	9	7.38719	256	28.4583	7.60596	1.03105	0.981275	0.951726	1.05072	0.0343614
XP_015634172.1	LOC4335447	4335447	PREDICTED: sucrose synthase 5 isoform X1 [Oryza sativa Japonica Group]	100.486	21.52	2	12	16	26	0.910052	12	6.62655	0.920083	12	6.13976	0.934321	12	6.53465	1.01971	12	5.62051	1.03428	12	5.40424	1.12781	12	5.53748	855	97.75	7.7085	0.921485	1.0606	1.15097	0.868835	0.0158431
XP_015639433.1	LOC4338395	4338395	PREDICTED: long chain acyl-CoA synthetase 8 [Oryza sativa Japonica Group]	100.403	23.42	1	13	14	23	0.972237	14	5.68985	0.96828	14	10.684	1.0157	14	3.55641	1.02855	14	7.05362	1.01683	14	7.35958	1.02755	14	6.04895	726	79.828	7.91357	0.985407	1.02431	1.03948	0.962018	0.0677553
XP_015647044.1	LOC4342850	4342850	PREDICTED: probable cellulose synthase A catalytic subunit 6 [UDP-forming] [Oryza sativa Japonica Group]	100.36	14.38	1	5	14	27	1.00713	3	2.60715	0.940123	3	0.619634	0.81138	3	16.0102	1.21957	3	9.41871	1.04994	3	0.752867	0.953193	3	3.10032	1092	122.331	7.51807	0.919543	1.07423	1.16822	0.856	0.185079
XP_015622762.1	LOC4329858	4329858	PREDICTED: isocitrate dehydrogenase [NAD] regulatory subunit 1, mitochondrial isoform X2 [Oryza sativa Japonica Group]	100.336	37.43	2	6	10	26	0.0772888	9	17843.8	0.0763976	9	27578.9	0.957221	9	74.7959	1.38338	9	44.8343	1.34652	9	52.6208	1.51288	9	26.6819	374	40.1617	7.75244	0.370303	1.41426	3.8192	0.261835	0.0247614
XP_015621502.1	LOC4324712	4324712	PREDICTED: signal recognition particle 54 kDa protein 2 [Oryza sativa Japonica Group]	100.27	38.51	2	16	16	26	1.00904	20	7.66637	0.996155	20	5.07148	1.03106	20	8.98232	0.978901	20	4.80685	0.984373	20	5.35867	0.992242	20	5.46454	496	54.7189	9.18799	1.01209	0.985172	0.973407	1.02732	0.069039
XP_015646730.1	LOC4343221	4343221	PREDICTED: uncharacterized protein LOC4343221 isoform X2 [Oryza sativa Japonica Group]	100.253	22.29	2	15	15	25	0.977924	16	6.42452	0.988615	16	7.2698	1.03621	16	6.74929	1.00221	16	5.72182	1.00288	16	10.1251	0.972384	16	5.59609	794	89.6393	7.48877	1.00092	0.992491	0.991583	1.00849	0.70276
XP_015612691.1	LOC4347735	4347735	PREDICTED: probable 26S proteasome non-ATPase regulatory subunit 3 [Oryza sativa Japonica Group]	100.192	33.06	1	6	15	27	0.941774	6	11.0888	1.00515	6	6.81623	1.01983	6	5.98588	1.01986	6	4.84782	1.00506	6	2.36764	1.01124	6	7.89544	487	54.9468	8.5874	0.988918	1.01205	1.0234	0.977139	0.395519
XP_015617201.1	LOC4351066	4351066	PREDICTED: uncharacterized protein LOC4351066 isoform X2 [Oryza sativa Japonica Group]	100.035	21.46	10	17	20	28	0.991706	17	6.0404	1.03303	17	5.68261	0.977639	17	4.81635	1.01004	17	5.0885	0.990912	17	5.36748	1.00158	17	3.47794	1202	131.133	7.2251	1.00079	1.00084	1.00005	0.999948	0.997751
XP_015631441.1	LOC4332563	4332563	PREDICTED: probable LL-diaminopimelate aminotransferase, chloroplastic [Oryza sativa Japonica Group]	99.8214	40.3	1	14	14	25	1.10498	20	3.9755	1.09599	20	5.4925	1.05757	20	4.45381	0.90796	20	5.63684	0.921381	20	3.56307	0.939858	20	8.73672	464	49.8263	8.41162	1.08618	0.923067	0.84983	1.17671	0.000694708
XP_015644018.1	LOC4341266	4341266	PREDICTED: ras-related protein RIC2 [Oryza sativa Japonica Group]	99.7709	50.23	2	4	10	27	0.924788	8	3.91628	1.01218	8	6.86679	1.02367	8	4.12043	1.04287	8	2.16792	1.01557	8	4.17995	1.012	8	4.03057	217	23.9081	5.73193	0.986876	1.02348	1.03709	0.964235	0.325745
XP_015626808.1	LOC4331112	4331112	PREDICTED: glutathione reductase, cytosolic [Oryza sativa Japonica Group]	99.7431	38.71	1	13	13	23	0.980626	13	12.8297	0.989372	13	5.87611	0.982978	13	6.4644	1.04014	13	7.37131	1.01451	13	7.32912	1.01692	13	2.73531	496	53.4734	6.66846	0.984325	1.02386	1.04016	0.961387	0.00996693
XP_015640581.1	LOC9266224	9266224	PREDICTED: probable mediator of RNA polymerase II transcription subunit 36b isoform X1 [Oryza sativa Japonica Group]	99.7093	43.69	3	11	11	27	1.06062	23	6.2878	1.12079	23	3.19717	1.03953	23	6.7652	0.961832	23	4.46665	0.962488	23	4.75533	0.888333	23	3.53209	309	32.5528	10.1841	1.07365	0.937551	0.873241	1.14516	0.0170814
XP_015620061.1	LOC4352706	4352706	PREDICTED: probable ureidoglycolate hydrolase [Oryza sativa Japonica Group]	99.7054	41.12	1	15	15	23	1.02715	18	7.41167	1.00553	18	7.43871	0.990996	18	6.96928	0.967409	18	7.3516	0.975636	18	6.11507	1.00783	18	5.26926	484	51.6834	5.63037	1.00789	0.983624	0.975922	1.02467	0.208469
XP_015650015.1	LOC4345640	4345640	PREDICTED: dihydrolipoyllysine-residue acetyltransferase component 4 of pyruvate dehydrogenase complex, chloroplastic [Oryza sativa Japonica Group]	99.6983	31.79	1	11	13	26	1.03296	12	3.12167	1.04354	12	5.70408	1.01246	12	8.27119	0.984943	12	2.91525	0.99313	12	6.26418	0.940778	12	4.02051	475	48.802	8.39697	1.02966	0.97295	0.944926	1.05828	0.0383396
XP_015627074.1	LOC4330657	4330657	PREDICTED: dihydropyrimidine dehydrogenase (NADP(+)), chloroplastic [Oryza sativa Japonica Group]	99.5717	31.4	1	10	10	26	1.03616	20	10.8562	0.957642	20	8.22172	0.915216	20	10.2853	1.02904	20	5.79975	1.00785	20	5.36276	1.04232	20	6.6118	414	45.2799	6.72705	0.969673	1.02641	1.05851	0.944727	0.198241
XP_015618089.1	LOC4351851	4351851	PREDICTED: probable aspartyl aminopeptidase [Oryza sativa Japonica Group]	99.5655	36.4	1	14	15	24	1.00592	17	6.92101	0.995498	17	4.78626	1.0288	17	5.66873	1.00848	17	4.7906	0.988469	17	3.12536	0.981042	17	4.1766	478	52.4105	6.91748	1.01007	0.992663	0.982763	1.01754	0.245414
XP_015647924.1	LOC4342467	4342467	PREDICTED: valine--tRNA ligase, chloroplastic/mitochondrial 2 [Oryza sativa Japonica Group]	99.4722	23.8	2	22	23	30	1.15676	27	6.91096	1.11161	27	5.48855	1.03984	27	4.29789	0.898787	27	6.0292	0.902875	27	7.6866	0.935821	27	6.48963	958	108.972	6.45557	1.10273	0.912494	0.827483	1.20848	0.00615477
XP_015627792.1	LOC4333079	4333079	PREDICTED: elongation factor 1-delta 2 [Oryza sativa Japonica Group]	99.3685	50.44	1	6	9	26	0.957778	8	3.74612	1.01328	8	4.05285	1.01092	8	5.11204	1.0522	8	6.27592	0.979919	8	5.95115	0.993345	8	1.14462	226	24.6392	4.52588	0.993991	1.00849	1.01458	0.985626	0.63952
XP_015632380.1	LOC4331836	4331836	PREDICTED: 3-ketoacyl-CoA synthase 10 [Oryza sativa Japonica Group]	99.34	27.49	1	11	13	25	0.884684	19	8.7114	0.944538	19	11.6878	0.995381	19	9.81848	1.08771	19	4.42374	1.09398	19	7.05211	0.980827	19	5.51739	542	60.0709	9.08545	0.941535	1.05417	1.11963	0.893151	0.0817672
XP_015621153.1	LOC4325444	4325444	PREDICTED: bifunctional 3-dehydroquinate dehydratase/shikimate dehydrogenase, chloroplastic [Oryza sativa Japonica Group]	99.3331	44.6	2	17	18	26	0.997122	17	6.46188	0.974041	17	4.2965	0.960664	17	5.67303	1.02366	17	6.2568	1.05699	17	5.66608	1.01317	17	8.02654	509	54.4742	6.22705	0.977276	1.03127	1.05525	0.947639	0.0334624
XP_015639565.1	LOC4337928	4337928	PREDICTED: 60S ribosomal protein L10-2 [Oryza sativa Japonica Group]	99.2966	39.73	1	5	9	25	1.06472	12	8.50501	1.0263	12	6.87765	1.07115	12	5.60131	0.946267	12	5.71612	0.945834	12	9.92756	0.933093	12	3.43301	219	24.656	10.3599	1.05406	0.941731	0.893435	1.11928	0.00155647
XP_015640739.1	LOC4339021	4339021	PREDICTED: ras-related protein RABE1c isoform X1 [Oryza sativa Japonica Group]	99.2839	39.81	3	1	8	27	1.03748	1		1.02551	1		1.07423	1		0.930197	1		1.06307	1		0.915233	1		216	23.9023	8.22119	1.04574	0.9695	0.927094	1.07864	0.196294
XP_015647138.1	LOC4343570	4343570	PREDICTED: cytochrome b6-f complex iron-sulfur subunit, chloroplastic [Oryza sativa Japonica Group]	99.2077	31.56	1	6	6	22	1.28289	16	13.8668	1.18534	16	6.26536	0.853304	16	12.5492	0.846207	16	13.7366	0.995434	16	3.80869	0.966341	16	5.7516	225	23.8692	8.25049	1.10718	0.935994	0.845387	1.18289	0.282027
XP_015651171.1	LOC4347161	4347161	PREDICTED: 20 kDa chaperonin, chloroplastic [Oryza sativa Japonica Group]	99.1283	39.59	1	7	8	24	1.1409	7	1.11925	1.09852	7	3.31686	1.16423	7	3.27147	0.88732	7	4.91383	0.90744	7	2.63348	0.886138	7	6.26859	245	25.4785	6.26514	1.13455	0.893633	0.787652	1.2696	0.000296388
XP_015612165.1	LOC4347279	4347279	PREDICTED: zinc-binding alcohol dehydrogenase domain-containing protein 2 [Oryza sativa Japonica Group]	99.1148	23.66	1	14	14	27	1.03224	18	5.42221	0.960947	18	7.23547	0.935219	18	8.60241	1.04236	18	3.36093	1.00836	18	5.07762	1.01346	18	3.44344	634	68.3917	8.86572	0.976134	1.02139	1.04637	0.955689	0.216726
XP_015621798.1	LOC4324637	4324637	PREDICTED: 3-hydroxyisobutyryl-CoA hydrolase-like protein 5 [Oryza sativa Japonica Group]	99.1073	30.08	1	10	10	25	0.972104	22	5.22959	0.917361	22	6.883	0.988706	22	5.9716	0.99164	22	5.58189	1.04337	22	6.92018	1.08342	22	4.47097	389	43.2688	5.23682	0.95939	1.03948	1.08348	0.922954	0.0792944
XP_015620456.1	LOC4325497	4325497	PREDICTED: protein CROWDED NUCLEI 4 [Oryza sativa Japonica Group]	99.0938	23.71	1	21	21	27	1.00068	24	5.16844	0.998181	24	4.40706	0.942311	24	7.10371	1.01219	24	6.14368	1.04817	24	4.71297	1.01802	24	3.29903	987	113.545	5.30029	0.980392	1.02613	1.04665	0.95543	0.107019
XP_015631989.1	LOC4331680	4331680	PREDICTED: DEAD-box ATP-dependent RNA helicase 38 [Oryza sativa Japonica Group]	98.993	32.67	1	17	17	25	0.98097	18	6.05561	1.00186	18	4.68406	1.00405	18	10.5201	0.95972	18	9.24551	0.996056	18	7.57321	1.04363	18	6.00924	505	55.8194	5.74463	0.995627	0.999801	1.00419	0.995825	0.87737
XP_015633714.1	LOC4337437	4337437	PREDICTED: phosphomannomutase [Oryza sativa Japonica Group]	98.9485	51.61	1	11	11	25	1.04082	15	5.44584	1.00931	15	5.60392	1.01915	15	4.60001	0.983846	15	5.60191	0.969653	15	8.56859	0.994316	15	5.68372	248	28.1751	5.8335	1.02309	0.982605	0.960424	1.04121	0.0260437
XP_015644365.1	LOC4341967	4341967	PREDICTED: UDP-sugar pyrophosphorylase [Oryza sativa Japonica Group]	98.7728	31.82	1	15	15	23	1.04141	17	4.9019	1.03399	17	6.25962	0.972812	17	4.5388	0.957312	17	6.54364	0.992151	17	4.65138	1.0094	17	4.27407	616	67.4665	6.87354	1.01607	0.986288	0.97069	1.0302	0.32542
XP_015618412.1	LOC4324282	4324282	PREDICTED: histidinol dehydrogenase, chloroplastic [Oryza sativa Japonica Group]	98.7159	28.75	1	12	12	25	1.11036	20	6.94848	1.0665	20	7.28739	1.02282	20	5.89814	0.960832	20	5.99966	0.915295	20	6.1774	0.937146	20	8.64099	473	50.5339	6.46826	1.06656	0.937758	0.879236	1.13735	0.0106436
XP_015634922.1	LOC4337144	4337144	PREDICTED: MICOS complex subunit mic60 [Oryza sativa Japonica Group]	98.6126	25.6	1	14	14	24	1.04632	15	5.05966	1.0298	15	7.55131	1.01725	15	4.80797	0.976168	15	6.67489	1.02565	15	4.43939	0.974712	15	7.01399	625	68.4869	5.24951	1.03112	0.992175	0.962228	1.03925	0.106199
XP_015643260.1	LOC4326074	4326074	PREDICTED: probable fructose-bisphosphate aldolase 3, chloroplastic [Oryza sativa Japonica Group]	98.5909	31.96	1	11	11	25	0.990084	17	6.35292	0.948974	17	6.36941	0.993274	17	8.98503	1.07612	17	4.66051	0.978835	17	5.1037	0.998102	17	4.64621	388	41.9677	8.6167	0.977444	1.01769	1.04117	0.960457	0.289483
NP_039445.1	psaC	3131408	photosystem I subunit VII (plastid) [Oryza sativa Japonica Group]	98.5017	74.07	1	6	6	24	1.36189	14	16.9005	1.0448	14	15.5971	0.954734	14	14.9012	0.698232	14	21.6642	1.05611	14	8.78022	0.92623	14	15.9295	81	8.89313	6.91748	1.12047	0.893523	0.79745	1.254	0.233415
XP_015620031.1	LOC4352428	4352428	PREDICTED: golgin candidate 6 [Oryza sativa Japonica Group]	98.4268	21.74	1	16	16	24	0.957291	20	6.92661	1.00951	20	3.47609	0.964327	20	6.08652	1.01439	20	4.16979	1.02296	20	8.96153	1.06559	20	3.70424	929	102.237	4.81787	0.977043	1.03431	1.05862	0.944629	0.0656739
XP_015620060.1	LOC4352707	4352707	PREDICTED: LOW QUALITY PROTEIN: flowering locus K homology domain [Oryza sativa Japonica Group]	98.2677	23.14	1	9	10	27	0.933623	23	15.7336	1.01019	23	6.62244	0.979624	23	9.10864	0.982492	23	8.97728	0.98206	23	11.7925	0.977675	23	9.01631	523	56.0857	4.99561	0.97448	0.980742	1.00643	0.993614	0.792808
XP_015625448.1	LOC4330612	4330612	PREDICTED: aldehyde dehydrogenase family 2 member B7, mitochondrial [Oryza sativa Japonica Group]	98.0276	28.21	1	11	12	24	0.96263	14	9.23084	0.916009	14	10.2644	0.955387	14	4.89787	1.12674	14	1.90558	0.888271	14	16.3381	1.15387	14	7.79338	553	58.8663	6.69775	0.944675	1.0563	1.11816	0.894328	0.262269
XP_015650763.1	LOC4345261	4345261	PREDICTED: fasciclin-like arabinogalactan protein 1 [Oryza sativa Japonica Group]	98.0003	25.06	1	10	10	22	0.927253	11	15.1655	1.04112	11	4.07466	1.06954	11	5.7649	1.00191	11	2.4967	0.987363	11	5.31266	0.973725	11	3.68836	415	43.6268	8.23584	1.01264	0.987667	0.97534	1.02528	0.602501
XP_015627169.1	LOC4331130	4331130	PREDICTED: alcohol dehydrogenase class-3 [Oryza sativa Japonica Group]	97.8366	29.92	1	10	10	25	1.07044	22	4.0929	1.03854	22	4.44031	1.06098	22	4.47644	0.947582	22	5.43239	0.974511	22	3.12434	0.935527	22	5.53685	381	40.7965	7.1665	1.05665	0.95254	0.901471	1.1093	0.00221237
XP_015649905.1	LOC4345249	4345249	PREDICTED: exocyst complex component SEC8 isoform X1 [Oryza sativa Japonica Group]	97.8236	16.89	1	1	16	26	1.37221	1		0.816966	1		0.753223	1		1.15813	1		0.724436	1		1.14683	1		1060	117.494	5.74463	0.980799	1.0098	1.02957	0.971281	0.910725
XP_015646852.1	LOC4343366	4343366	PREDICTED: ATP synthase subunit gamma, chloroplastic [Oryza sativa Japonica Group]	97.795	24.58	1	9	9	29	1.17655	22	11.4782	1.14176	22	7.67751	1.07781	22	9.10349	0.864287	22	13.5642	0.883957	22	9.70533	0.966751	22	11.5743	358	39.682	8.32373	1.13204	0.904998	0.799439	1.25088	0.00600754
XP_015620018.1	LOC4352868	4352868	PREDICTED: glycine-rich RNA-binding protein 2 [Oryza sativa Japonica Group]	97.7295	59.88	1	4	7	22	1.02356	9	4.97718	0.953977	9	4.69464	1.12131	9	8.84058	1.00118	9	3.41757	0.962096	9	2.08003	0.964552	9	3.76682	162	16.0734	6.7417	1.03295	0.975941	0.944812	1.05841	0.319141
XP_015614184.1	LOC4349476	4349476	PREDICTED: mitochondrial carnitine/acylcarnitine carrier-like protein [Oryza sativa Japonica Group]	97.6685	49.66	1	9	11	22	0.960901	5	1.97059	0.938543	5	0.555093	0.94183	5	2.77462	1.0823	5	1.22962	1.02155	5	1.17522	1.06965	5	5.66472	296	30.4011	9.45166	0.947091	1.05783	1.11693	0.895312	0.00499094
XP_015627856.1	LOC4331459	4331459	PREDICTED: 50S ribosomal protein L5, chloroplastic [Oryza sativa Japonica Group]	97.6135	29.75	1	6	6	23	1.17768	14	5.95919	1.12861	14	4.58493	1.16256	14	7.6108	0.856509	14	7.23979	0.867711	14	8.14156	0.871904	14	7.11127	279	30.2002	10.3452	1.15628	0.865375	0.748411	1.33616	4.41397e-05
XP_015636637.1	LOC4335338	4335338	PREDICTED: eukaryotic peptide chain release factor GTP-binding subunit ERF3A [Oryza sativa Japonica Group]	97.5763	15.9	3	8	8	27	1.01538	23	7.06813	0.996608	23	4.55015	1.03177	23	8.37327	0.971561	23	7.08246	1.00284	23	8.94861	0.995624	23	5.55364	547	59.8136	5.50342	1.01458	0.990009	0.975778	1.02482	0.15129
XP_015617060.1	LOC4351061	4351061	PREDICTED: translationally-controlled tumor protein homolog [Oryza sativa Japonica Group]	97.481	32.74	1	6	6	25	0.957789	20	7.98266	1.14313	20	12.6656	0.986353	20	4.64544	0.939835	20	7.19638	0.910639	20	8.59491	1.08969	20	7.55572	168	18.9345	4.67822	1.02909	0.980054	0.952349	1.05004	0.5729
XP_015641035.1	LOC4340581	4340581	PREDICTED: glutathione S-transferase DHAR3, chloroplastic [Oryza sativa Japonica Group]	97.476	40.07	1	9	10	27	1.14453	14	6.68393	1.04595	14	4.35244	1.03619	14	3.79127	0.93805	14	3.26518	0.906097	14	10.6016	0.983834	14	3.51689	272	29.6636	7.95752	1.07556	0.94266	0.876439	1.14098	0.0323642
XP_015646524.1	LOC4342680	4342680	PREDICTED: zeta-carotene desaturase, chloroplastic/chromoplastic [Oryza sativa Japonica Group]	97.2383	27.68	1	15	15	27	1.09246	23	7.66756	1.08762	23	3.85256	0.991271	23	6.25192	0.921867	23	6.13559	1.00652	23	8.66874	0.959535	23	6.6371	578	63.6888	8.41162	1.05712	0.96264	0.910628	1.09814	0.0828199
XP_015635407.1	LOC4336871	4336871	PREDICTED: clathrin interactor EPSIN 1 [Oryza sativa Japonica Group]	97.214	28.28	1	14	15	24	0.938194	20	5.78007	0.97002	20	5.65789	1.01336	20	4.09767	1.04644	20	3.61998	1.05262	20	5.92727	1.00979	20	5.90867	594	63.1499	4.97021	0.973858	1.03628	1.0641	0.939761	0.0710178
XP_015647728.1	LOC4343293	4343293	PREDICTED: ras-related protein RABH1b [Oryza sativa Japonica Group]	97.1853	56.73	1	8	11	27	1.02339	14	7.0958	0.981528	14	7.63363	1.04058	14	5.20409	1.00261	14	8.19613	0.987391	14	4.38682	0.99798	14	5.93317	208	22.9308	7.89893	1.01517	0.995992	0.981111	1.01925	0.349288
XP_015620054.1	LOC4325748	4325748	PREDICTED: beta-galactosidase [Oryza sativa Japonica Group]	97.1176	17.91	1	17	17	24	1.00614	18	7.89582	0.959596	18	5.71257	1.03342	18	9.74656	0.994753	18	6.69045	0.985135	18	4.26715	1.01169	18	3.74698	1117	126.16	6.17627	0.999719	0.997193	0.997473	1.00253	0.917493
XP_015618112.1	LOC4351678	4351678	PREDICTED: dihydrolipoyllysine-residue acetyltransferase component 5 of pyruvate dehydrogenase complex, chloroplastic [Oryza sativa Japonica Group]	97.1165	37.04	1	10	11	23	1.07843	8	5.63118	1.06844	8	5.55034	0.987931	8	10.5298	0.935349	8	4.65369	0.94756	8	7.7149	1.01209	8	8.24031	467	48.3302	8.77783	1.04493	0.965	0.923504	1.08283	0.0984302
XP_015622354.1	LOC4326194	4326194	PREDICTED: ubiquitin carboxyl-terminal hydrolase 6 [Oryza sativa Japonica Group]	97.0283	30.38	1	12	12	24	1.01334	22	7.08225	0.990507	22	5.47927	1.00437	22	3.87315	1.00456	22	5.31548	1.00331	22	3.20627	1.02788	22	4.6501	474	53.1318	6.16357	1.00274	1.01192	1.00915	0.990931	0.426939
XP_015640876.1	LOC4340392	4340392	PREDICTED: 3-oxoacyl-[acyl-carrier-protein] synthase I, chloroplastic [Oryza sativa Japonica Group]	96.6905	33.12	1	7	10	23	1.03441	12	5.70819	0.985382	12	9.2926	1.01355	12	7.9182	0.966859	12	8.22414	0.985265	12	4.76418	0.991095	12	10.1111	465	49.0187	7.1958	1.01111	0.981073	0.970291	1.03062	0.133173
XP_015647771.1	LOC4344210	4344210	PREDICTED: superoxide dismutase [Cu-Zn] 2 [Oryza sativa Japonica Group]	96.684	51.32	1	2	6	23	1.07441	2	10.0773	0.91782	2	1.75284	1.17665	2	4.42482	0.969892	2	4.61834	0.944733	2	7.12333	0.949597	2	5.48988	152	15.0714	6.41748	1.05629	0.954741	0.903859	1.10637	0.250632
XP_015639257.1	LOC9269289	9269289	PREDICTED: probable aldehyde dehydrogenase [Oryza sativa Japonica Group]	96.6086	27.27	1	13	13	25	1.01282	18	5.04643	1.02506	18	6.51717	1.0511	18	4.58336	0.959511	18	2.29552	0.97878	18	3.06703	0.968978	18	5.2192	550	60.48	7.07861	1.02966	0.96909	0.941174	1.0625	0.0085609
XP_015627384.1	LOC4329821	4329821	PREDICTED: putative UDP-rhamnose:rhamnosyltransferase 1 [Oryza sativa Japonica Group]	96.5314	24.83	1	8	8	22	1.49823	16	10.0937	1.15363	16	6.3815	1.06817	16	10.6888	0.626896	16	20.5381	0.811758	16	12.8751	0.892504	16	5.82383	431	46.0775	5.8208	1.24001	0.777053	0.62665	1.59579	0.0390582
XP_015635363.1	LOC4337447	4337447	PREDICTED: oxalate--CoA ligase [Oryza sativa Japonica Group]	96.3821	34.36	1	13	13	24	1.08879	15	8.43951	1.17676	15	6.65347	0.978216	15	8.23561	0.833292	15	11.6323	1.0259	15	4.84107	0.939645	15	5.2501	518	54.4405	6.99072	1.08125	0.932945	0.862837	1.15897	0.137413
XP_015621829.1	LOC4326970	4326970	PREDICTED: peroxidase 1 [Oryza sativa Japonica Group]	96.382	23.93	16	5	8	26	0.948125	11	7.86531	0.858416	11	1.87031	0.853578	11	5.51573	1.09813	11	4.07617	1.05684	11	3.38021	1.17956	11	8.67456	351	37.1867	6.16357	0.886706	1.11151	1.25353	0.797748	0.0090059
XP_015616404.1	LOC4325473	4325473	PREDICTED: leucine-rich repeat extensin-like protein 2 [Oryza sativa Japonica Group]	96.3626	26.08	1	11	11	21	0.981087	9	4.85675	0.929852	9	13.4827	1.03058	9	4.1105	1.05688	9	7.28989	1.01773	9	3.56619	1.01879	9	6.79621	671	70.3255	5.93506	0.980506	1.03113	1.05163	0.950905	0.186647
XP_015627599.1	LOC4330380	4330380	PREDICTED: acetylornithine deacetylase [Oryza sativa Japonica Group]	96.3537	28.67	1	12	12	25	1.02193	19	2.75642	0.996536	19	4.58893	1.02746	19	4.93726	0.991955	19	5.21086	0.98074	19	5.72465	1.02152	19	3.11432	443	48.6469	5.36377	1.01531	0.998071	0.983023	1.01727	0.326967
XP_015633084.1	LOC4333233	4333233	PREDICTED: 30S ribosomal protein S5, chloroplastic [Oryza sativa Japonica Group]	96.3225	23.93	1	8	8	28	1.21237	28	7.40902	1.14915	28	4.97475	1.14928	28	9.12737	0.780951	28	9.61356	0.851157	28	9.06231	0.847524	28	6.21033	326	34.8636	5.03369	1.17027	0.826544	0.706286	1.41586	0.000378611
XP_015640521.1	LOC9268609	9268609	PREDICTED: origin recognition complex subunit 4 [Oryza sativa Japonica Group]	96.1922	28.25	1	13	13	21	0.977078	13	10.1223	0.993253	13	1.83458	0.987106	13	6.55323	0.991172	13	6.91616	1.03546	13	4.12572	1.00416	13	8.51384	538	55.8193	11.6929	0.985812	1.01027	1.02481	0.975795	0.154822
XP_015614176.1	LOC4348816	4348816	PREDICTED: uncharacterized protein LOC4348816 isoform X3 [Oryza sativa Japonica Group]	96.1694	16.44	7	8	10	25	1.08966	18	9.14477	1.03923	18	4.4152	1.04352	18	4.18173	0.980134	18	11.4752	0.899556	18	7.57592	0.988129	18	3.28296	523	57.7611	9.33447	1.05747	0.95594	0.903988	1.10621	0.0356118
XP_015621327.1	LOC4326580	4326580	PREDICTED: DEAD-box ATP-dependent RNA helicase 2 [Oryza sativa Japonica Group]	96.1205	26.49	2	8	11	25	0.999955	9	9.34156	1.03924	9	8.68506	0.954546	9	9.43139	1.00392	9	3.79761	1.00791	9	7.29078	0.994588	9	3.37856	404	45.5696	6.3667	0.997915	1.00214	1.00423	0.995786	0.872977
XP_015628531.1	LOC4333437	4333437	PREDICTED: protein tas [Oryza sativa Japonica Group]	95.981	34.57	1	11	11	21	1.18815	11	6.86019	1.15213	11	4.33572	1.01814	11	4.05698	0.899707	11	7.7437	0.898781	11	4.75692	0.942528	11	6.33408	405	45.6353	8.03076	1.11947	0.913672	0.816164	1.22524	0.0185773
XP_015632739.1	LOC4333317	4333317	PREDICTED: 60S ribosomal protein L19-1 [Oryza sativa Japonica Group]	95.8484	34.95	1	2	7	27	1.02712	5	12.7363	1.00995	5	4.76292	1.0116	5	1.64351	1.06197	5	0.41023	0.96307	5	1.88758	0.983014	5	14.5341	206	24.1064	11.312	1.01622	1.00268	0.986676	1.0135	0.681859
XP_015621073.1	LOC4324438	4324438	PREDICTED: protein argonaute 4A [Oryza sativa Japonica Group]	95.7944	25.66	1	17	18	23	0.949022	14	12.6218	1.03101	14	6.88124	1.03055	14	9.51323	0.971808	14	12.2673	1.02702	14	5.65141	1.00402	14	11.6365	904	100.576	8.96826	1.00353	1.00095	0.997427	1.00258	0.938813
XP_015627452.1	LOC4330709	4330709	PREDICTED: soluble starch synthase 2-2, chloroplastic/amyloplastic [Oryza sativa Japonica Group]	95.7234	25.36	2	12	13	22	1.11186	13	5.21551	1.13486	13	4.26485	1.00376	13	5.54814	0.930419	13	3.57096	0.925667	13	6.78167	0.909289	13	6.3711	694	75.5758	6.50732	1.08349	0.921791	0.850758	1.17542	0.0167911
XP_015615329.1	LOC4350358	4350358	PREDICTED: adenylate kinase 4 [Oryza sativa Japonica Group]	95.7161	45.27	1	9	12	28	1.01366	21	8.65878	0.977975	21	7.2372	1.07522	21	5.70462	0.998832	21	7.45706	0.989215	21	5.24984	0.985462	21	3.03994	243	26.658	7.79639	1.02229	0.99117	0.969563	1.03139	0.338972
XP_015642750.1	LOC9270077	9270077	PREDICTED: UDP-glycosyltransferase 708A6 [Oryza sativa Japonica Group]	95.5488	23.59	1	9	9	18	1.01929	9	7.56775	0.948858	9	7.44845	1.07997	9	9.08373	0.912432	9	8.93918	0.951697	9	6.27217	1.0609	9	4.80995	479	51.7595	5.60498	1.01604	0.975011	0.95962	1.04208	0.520933
XP_015643415.1	LOC4341718	4341718	PREDICTED: probable 4-coumarate--CoA ligase 4 [Oryza sativa Japonica Group]	95.5295	31.31	1	9	15	27	0.931429	10	8.52264	0.921957	10	10.4247	0.862374	10	8.62788	1.07202	10	8.95442	1.1337	10	7.17324	1.07221	10	4.85721	559	59.991	5.2876	0.905253	1.09264	1.207	0.828499	0.00327102
XP_015614254.1	LOC4327743	4327743	PREDICTED: dynamin-related protein 3B isoform X2 [Oryza sativa Japonica Group]	95.3906	24.33	3	17	18	25	1.02279	20	5.2086	0.999569	20	3.06598	0.97829	20	5.76198	1.00421	20	5.39043	1.01086	20	4.96167	1.01869	20	4.14313	818	89.9775	7.02002	1.00022	1.01125	1.01103	0.989089	0.460096
XP_015639970.1	LOC4339782	4339782	PREDICTED: pro-resilin [Oryza sativa Japonica Group]	95.3365	31.33	1	10	12	23	1.08344	14	5.63592	0.999254	14	3.11891	1.12146	14	6.63322	0.915949	14	5.14581	1.00079	14	3.28124	0.903943	14	5.93946	383	41.0044	6.06201	1.06805	0.940229	0.880322	1.13595	0.0538094
XP_015614831.1	LOC4349053	4349053	PREDICTED: DEAD-box ATP-dependent RNA helicase 12 [Oryza sativa Japonica Group]	95.3066	31.67	1	7	13	24	1.04258	9	7.5851	1.04971	9	3.68608	0.981236	9	9.26701	0.989213	9	4.23374	0.966053	9	2.48691	0.961488	9	4.7284	521	57.9135	8.1626	1.02451	0.972251	0.948993	1.05375	0.0889808
XP_015651415.1	LOC9268508	9268508	PREDICTED: 60S ribosomal protein L32-1 [Oryza sativa Japonica Group]	95.1216	42.11	1	1	5	26	1.02563	2	3.35377	1.0411	2	9.4883	1.13796	2	0.52884	0.914608	2	10.5944	0.952651	2	3.61466	0.963215	2	0.28056	133	15.7206	10.5796	1.06823	0.943491	0.883228	1.13221	0.0307286
XP_015650637.1	LOC4345839	4345839	PREDICTED: ATP synthase subunit d, mitochondrial [Oryza sativa Japonica Group]	95.0887	61.54	1	11	11	24	0.998076	15	4.24953	0.860585	15	8.09038	1.14056	15	8.90052	1.02407	15	5.95229	0.987162	15	5.76411	0.970461	15	5.64941	169	19.7129	5.26221	0.999741	0.993899	0.994157	1.00588	0.946863
XP_015626147.1	LOC4330916	4330916	PREDICTED: subtilisin-like protease SBT1.4 [Oryza sativa Japonica Group]	94.8976	17.01	1	10	10	22	0.989161	16	6.18065	0.936153	16	9.12696	0.987263	16	3.61828	1.03437	16	6.36391	1.021	16	5.56141	1.03268	16	4.97963	782	80.7898	6.41748	0.970859	1.02935	1.06025	0.943176	0.0306604
XP_015610700.1	LOC4346604	4346604	PREDICTED: rhodanese-like domain-containing protein 9, chloroplastic [Oryza sativa Japonica Group]	94.8236	48.54	1	11	11	24	1.09761	19	6.85232	1.13163	19	6.72562	1.13944	19	7.98227	0.907161	19	8.5184	0.871162	19	9.22589	0.92073	19	5.57837	239	25.8038	9.5249	1.12289	0.899684	0.80122	1.2481	0.000338146
XP_015621380.1	LOC4324180	4324180	PREDICTED: long chain acyl-CoA synthetase 4 isoform X2 [Oryza sativa Japonica Group]	94.8174	24.54	2	12	14	26	1.04245	18	4.31249	1.01899	18	4.55021	0.975796	18	4.53698	0.997216	18	2.69722	0.997341	18	3.96005	0.996078	18	3.60833	656	72.7239	6.25244	1.01241	0.996878	0.984657	1.01558	0.470814
XP_015640686.1	LOC4338007	4338007	PREDICTED: NADP-dependent malic enzyme, chloroplastic-like [Oryza sativa Japonica Group]	94.6834	21.4	1	8	11	26	1.0939	8	3.11719	0.889488	8	5.00021	0.984311	8	6.465	0.925563	8	5.16022	0.932957	8	8.46704	1.1776	8	3.78237	570	62.8953	5.75732	0.989234	1.01204	1.02305	0.977466	0.833578
XP_015639414.1	LOC4337744	4337744	PREDICTED: LOW QUALITY PROTEIN: aspartic proteinase-like [Oryza sativa Japonica Group]	94.5396	20.19	1	8	8	21	1.03826	12	9.96067	0.9408	12	11.3988	1.02833	12	7.57924	0.967063	12	7.32937	0.980535	12	9.08014	1.03452	12	12.8457	515	56.2151	6.30322	1.00246	0.994039	0.991597	1.00847	0.831933
XP_015640657.1	LOC4338938	4338938	PREDICTED: 60S acidic ribosomal protein P2B [Oryza sativa Japonica Group]	94.4585	73.45	1	4	5	18	1.01743	11	6.62078	0.975647	11	6.27186	1.16058	11	9.37259	0.991926	11	5.12376	0.962638	11	9.76005	0.940595	11	2.37338	113	11.5918	4.27197	1.05122	0.965053	0.918033	1.08929	0.211162
XP_015633337.1	LOC4334125	4334125	PREDICTED: protein STRICTOSIDINE SYNTHASE-LIKE 3 [Oryza sativa Japonica Group]	94.3321	26.88	1	10	10	21	1.01384	14	17.8163	1.01147	14	13.9157	1.05956	14	5.90626	0.93698	14	9.04948	0.968244	14	11.7618	1.04625	14	20.5397	480	53.6723	8.48486	1.02829	0.983825	0.956758	1.0452	0.285084
XP_015640003.1	LOC4339539	4339539	PREDICTED: guanine nucleotide-binding protein subunit beta-like protein B [Oryza sativa Japonica Group]	94.3217	47.92	1	8	12	22	0.998555	5	13.6822	0.974646	5	22.9305	1.00654	5	9.67224	0.924112	5	11.8167	0.949587	5	16.8549	1.02335	5	16.6684	336	36.4291	6.53662	0.993247	0.965683	0.972248	1.02854	0.427715
XP_015623177.1	LOC4329690	4329690	PREDICTED: glyoxylate/succinic semialdehyde reductase 1 [Oryza sativa Japonica Group]	94.3201	29.35	1	6	6	22	1.04743	13	7.0674	1.07878	13	8.02469	0.973823	13	2.88422	0.950927	13	4.23863	0.943616	13	3.01246	1.00873	13	5.34738	293	30.4767	6.59521	1.03334	0.967756	0.936528	1.06777	0.153552
XP_015632982.1	LOC4332090	4332090	PREDICTED: 3-ketoacyl-CoA synthase 6 [Oryza sativa Japonica Group]	94.2391	25.91	2	9	11	24	0.948923	19	6.55806	0.902012	19	4.86329	1.01306	19	6.26346	1.0613	19	5.56252	1.0508	19	4.93204	1.02565	19	2.48915	494	55.7509	9.15869	0.954664	1.04592	1.09559	0.912751	0.0544476
XP_015650809.1	LOC4345762	4345762	PREDICTED: 12-oxophytodienoate reductase 7 isoform X1 [Oryza sativa Japonica Group]	94.1627	37.82	2	11	11	20	0.909026	12	12.1043	0.944059	12	11.0242	0.982787	12	10.0121	1.13365	12	8.11797	1.07736	12	12.877	1.07814	12	5.9466	394	43.6501	8.55811	0.945291	1.09638	1.15984	0.86219	0.00593088
XP_015633866.1	LOC4337415	4337415	PREDICTED: protochlorophyllide reductase A, chloroplastic [Oryza sativa Japonica Group]	94.1546	52.45	1	16	16	23	1.19026	14	2.96726	1.36033	14	6.9175	0.99966	14	9.81244	0.799052	14	3.45497	1.03274	14	3.62678	0.733004	14	5.52391	387	41.1575	9.5835	1.18342	0.854934	0.722427	1.38422	0.0763546
XP_015646510.1	LOC4342361	4342361	PREDICTED: uncharacterized protein LOC4342361 isoform X2 [Oryza sativa Japonica Group]	94.0981	14.99	2	20	20	26	1.06641	22	4.61854	1.04536	22	7.16516	0.998625	22	7.40532	0.979819	22	5.50396	1.01135	22	6.58717	0.958647	22	6.00145	1734	188.897	6.65381	1.0368	0.983273	0.948372	1.05444	0.101004
XP_015646473.1	LOC9270052	9270052	PREDICTED: transformation/transcription domain-associated protein [Oryza sativa Japonica Group]	93.9481	6.38	1	22	23	27	1.00305	22	7.26555	1.02598	22	3.89583	0.990589	22	6.79949	1.01351	22	3.80434	0.993595	22	2.88664	0.991403	22	5.4485	3870	437.627	7.15186	1.00654	0.999501	0.993007	1.00704	0.604095
XP_015630375.1	LOC4333014	4333014	PREDICTED: phospho-2-dehydro-3-deoxyheptonate aldolase 1, chloroplastic [Oryza sativa Japonica Group]	93.739	19.82	1	3	9	23	0.971039	5	6.8519	0.968032	5	8.40716	0.879481	5	9.52575	1.11351	5	5.27185	1.11057	5	8.2765	1.07169	5	11.1623	555	60.5649	8.98291	0.939517	1.09859	1.16932	0.855201	0.00844416
XP_015621882.1	LOC4326007	4326007	PREDICTED: 66 kDa stress protein [Oryza sativa Japonica Group]	93.6804	24.75	1	14	14	23	0.971783	18	5.8835	0.952395	18	3.39661	0.982534	18	2.93074	1.04298	18	3.97531	1.05302	18	5.56088	1.0153	18	4.47867	610	66.2413	6.91748	0.968904	1.0371	1.07039	0.934243	0.00888129
XP_015643863.1	LOC4341310	4341310	PREDICTED: T-complex protein 1 subunit epsilon [Oryza sativa Japonica Group]	93.6574	25.42	1	14	14	24	0.94568	19	6.8357	1.01721	19	6.36286	0.986656	19	5.65152	1.02389	19	7.52904	0.997217	19	3.1143	1.02513	19	7.01872	535	59.0936	6.02393	0.983181	1.01541	1.03278	0.968258	0.227531
XP_015619349.1	LOC4352923	4352923	PREDICTED: carotenoid 9,10(9',10')-cleavage dioxygenase [Oryza sativa Japonica Group]	93.6045	31.3	1	15	15	25	1.03375	16	12.0457	1.0702	16	6.67421	0.98104	16	7.39213	0.980991	16	3.98988	0.962477	16	4.73757	0.968701	16	5.86999	540	60.9117	6.23975	1.02833	0.970723	0.943981	1.05934	0.0949259
XP_015631406.1	LOC9271693	9271693	PREDICTED: myosin-17 [Oryza sativa Japonica Group]	93.5182	15.87	19	21	21	26	0.934558	20	6.794	0.94155	20	3.95433	0.877156	20	5.67229	1.05494	20	6.59114	1.10095	20	6.70085	1.08722	20	4.56327	1525	172.952	8.36768	0.917754	1.08104	1.17792	0.848957	0.0026482
XP_015617047.1	LOC4349966	4349966	PREDICTED: aldehyde dehydrogenase family 3 member H1 [Oryza sativa Japonica Group]	93.4893	32.57	1	14	14	24	0.976293	22	6.65599	0.931041	22	7.69171	0.944716	22	6.97321	1.03238	22	6.85936	1.00762	22	8.9783	1.07862	22	3.73391	482	52.4808	8.17725	0.950683	1.03954	1.09347	0.914521	0.0229463
XP_015633439.1	LOC4334893	4334893	PREDICTED: fatty acid amide hydrolase isoform X1 [Oryza sativa Japonica Group]	93.3386	30.76	2	13	13	20	0.969986	14	8.88038	0.958721	14	3.46597	1.03526	14	8.4698	0.998083	14	3.76881	0.997911	14	3.02566	1.05622	14	4.39455	608	66.5049	6.65381	0.987989	1.01741	1.02977	0.971087	0.392997
XP_015638781.1	LOC4337734	4337734	PREDICTED: pto-interacting protein 1 [Oryza sativa Japonica Group]	93.2864	36.57	4	8	10	24	0.92849	13	8.7464	0.865676	13	15.2422	0.867253	13	10.8425	1.01935	13	10.01	1.12128	13	11.1821	1.11866	13	7.2321	361	39.2861	7.79639	0.88714	1.08643	1.22464	0.816565	0.00719522
XP_015627210.1	LOC4329586	4329586	PREDICTED: ribonuclease J isoform X1 [Oryza sativa Japonica Group]	93.2747	24.91	2	19	19	26	1.16136	26	6.04199	1.13161	26	8.83119	1.03894	26	4.46134	0.883735	26	5.69844	0.926296	26	5.2884	0.88003	26	3.69971	871	95.9704	8.73389	1.11064	0.896687	0.807362	1.2386	0.00575251
XP_015625751.1	LOC4327285	4327285	PREDICTED: pectinesterase [Oryza sativa Japonica Group]	93.2342	21.58	2	11	11	22	1.09744	15	3.24948	0.961101	15	5.20811	1.21263	15	5.46841	0.91132	15	7.63551	0.904979	15	3.96682	0.916922	15	4.05519	584	62.4948	7.06396	1.09039	0.911074	0.835548	1.19682	0.0694011
XP_015618054.1	LOC4350636	4350636	PREDICTED: chalcone synthase 1 [Oryza sativa Japonica Group]	93.0816	29.9	2	8	8	24	1.04694	16	5.06039	0.952647	16	7.90498	1.02917	16	4.70706	0.928045	16	6.44103	0.947219	16	4.06988	1.09303	16	4.01831	398	43.2368	6.25244	1.00959	0.989431	0.980036	1.02037	0.752179
XP_015632797.1	LOC9270000	9270000	PREDICTED: cysteine--tRNA ligase, chloroplastic/mitochondrial [Oryza sativa Japonica Group]	93.0022	35.04	3	13	15	25	1.04131	16	5.1878	0.98661	16	5.17603	0.963775	16	5.66505	0.998688	16	5.30751	1.00073	16	7.33807	1.04799	16	6.70149	528	60.8866	6.32861	0.99723	1.0158	1.01862	0.981717	0.544507
XP_015647488.1	LOC4344318	4344318	PREDICTED: uncharacterized protein LOC4344318 [Oryza sativa Japonica Group]	92.9644	31.75	1	4	10	23	1.12121	3	6.82233	1.11927	3	11.4979	1.0738	3	8.27503	0.867968	3	2.68345	0.94129	3	0.6081	0.896947	3	3.95508	400	44.9408	6.93213	1.10476	0.902068	0.816531	1.22469	0.00153743
XP_015626578.1	LOC4328758	4328758	PREDICTED: glycine-rich RNA-binding protein 3, mitochondrial [Oryza sativa Japonica Group]	92.869	37.03	1	9	10	23	0.980141	16	5.93864	1.00079	16	6.60054	0.985166	16	8.22289	1.00066	16	4.22345	1.01039	16	5.20163	0.989816	16	6.67211	397	40.2406	5.94775	0.988698	1.00029	1.01173	0.98841	0.248947
XP_015646697.1	LOC4343331	4343331	PREDICTED: probable protein phosphatase 2C 62 [Oryza sativa Japonica Group]	92.8593	40	1	11	11	25	0.971765	20	4.40853	0.935897	20	5.95226	1.0472	20	7.86923	1.03458	20	8.26279	1.03208	20	6.60909	1.04469	20	5.4551	290	31.7213	6.96143	0.984955	1.03712	1.05296	0.949705	0.189398
XP_015638705.1	LOC4339648	4339648	PREDICTED: 50S ribosomal protein L12, chloroplastic-like [Oryza sativa Japonica Group]	92.736	40.78	1	1	7	25	1.18823	1		1.10838	1		1.39661	1		0.816716	1		0.767928	1		0.799377	1		179	18.1977	6.34131	1.23107	0.794674	0.645513	1.54916	0.00743468
XP_015648585.1	LOC4345627	4345627	PREDICTED: HMG-Y-related protein A [Oryza sativa Japonica Group]	92.6713	43.26	1	9	9	29	1.01575	18	9.67034	0.941573	18	6.69182	1.22292	18	6.54979	0.935974	18	4.68681	1.03162	18	9.34985	0.908588	18	7.73216	178	18.66	10.4624	1.06008	0.958727	0.904389	1.10572	0.332795
XP_015621115.1	LOC4327117	4327117	PREDICTED: importin subunit alpha-1a [Oryza sativa Japonica Group]	92.6645	32.13	1	8	14	23	0.906068	5	27.6583	0.968558	5	23.3569	0.996463	5	23.4197	1.036	5	5.58215	1.18204	5	27.0783	1.03825	5	24.5507	526	57.5347	5.22412	0.95703	1.08543	1.13417	0.881704	0.0806207
XP_015628213.1	LOC4332547	4332547	PREDICTED: malonyl CoA-acyl carrier protein transacylase [Oryza sativa Japonica Group]	92.5243	24.55	1	8	8	21	1.01418	11	7.94342	1.04815	11	5.77191	1.04432	11	6.96347	0.986706	11	2.12017	0.957411	11	4.47699	0.980197	11	3.35256	387	40.431	7.59131	1.03555	0.974771	0.941308	1.06235	0.012057
XP_015630802.1	LOC4333661	4333661	PREDICTED: switch-associated protein 70 [Oryza sativa Japonica Group]	92.4478	37.8	1	15	15	24	0.989331	20	6.36405	0.991191	20	7.6472	1.01098	20	5.45639	0.98321	20	6.84568	0.991386	20	5.0951	1.01102	20	4.4922	500	54.5267	5.32568	0.997168	0.995206	0.998033	1.00197	0.864394
XP_015614850.1	LOC4348844	4348844	PREDICTED: pre-mRNA-processing factor 19 [Oryza sativa Japonica Group]	92.2194	31.12	1	14	14	25	1.00476	22	6.58376	1.06602	22	6.58957	1.0221	22	5.74682	0.988151	22	6.69267	1.00785	22	9.24368	0.975091	22	5.33166	527	57.7802	6.39209	1.03096	0.990364	0.960624	1.04099	0.119631
XP_015614438.1	LOC4348524	4348524	PREDICTED: alanine aminotransferase 2 [Oryza sativa Japonica Group]	92.2147	36.02	5	12	14	22	1.01603	11	5.03593	0.962738	11	3.98518	1.03515	11	3.58874	1.03009	11	7.09931	0.965291	11	4.76753	1.00563	11	3.87486	483	52.5599	6.65381	1.00464	1.00034	0.995718	1.0043	0.888293
XP_015616446.1	LOC4350336	4350336	PREDICTED: uncharacterized protein LOC4350336 [Oryza sativa Japonica Group]	92.1563	22.69	1	19	19	26	0.993266	20	5.87445	1.04755	20	5.86443	1.0062	20	7.75092	0.958668	20	7.20986	0.986918	20	5.3209	0.997786	20	4.42695	1040	111.831	9.68604	1.01567	0.981124	0.965986	1.03521	0.160725
XP_015643505.1	LOC4341113	4341113	PREDICTED: dihydrolipoyllysine-residue acetyltransferase component 1 of pyruvate dehydrogenase complex, mitochondrial [Oryza sativa Japonica Group]	91.9813	37.19	1	13	13	21	0.996615	15	5.44499	0.943281	15	5.90502	0.986054	15	4.35825	1.04268	15	3.81248	0.98742	15	11.9278	1.04023	15	3.75378	484	52.3515	6.96143	0.975317	1.02344	1.04934	0.952976	0.118797
XP_015650881.1	LOC4344509	4344509	PREDICTED: probable L-gulonolactone oxidase 4 [Oryza sativa Japonica Group]	91.9356	28.86	1	13	13	23	1.38137	19	9.74268	1.05025	19	3.56907	1.02064	19	5.34648	0.81432	19	11.1502	0.861817	19	5.52304	0.937037	19	4.21763	589	63.5611	6.82959	1.15075	0.871058	0.756946	1.3211	0.0819243
XP_015641050.1	LOC4340579	4340579	PREDICTED: probable fructokinase-6, chloroplastic [Oryza sativa Japonica Group]	91.8704	38.04	1	13	14	26	1.19402	23	8.53215	1.0786	23	6.59829	1.07172	23	4.44692	0.901164	23	8.0485	0.88324	23	11.2844	0.930245	23	7.53304	397	42.2229	6.65381	1.11478	0.904883	0.811714	1.23196	0.00748263
XP_015621579.1	LOC4327423	4327423	PREDICTED: malate dehydrogenase, chloroplastic [Oryza sativa Japonica Group]	91.8387	36.87	1	4	11	21	0.817634	3	18.5398	0.918727	3	2.51282	0.931899	3	1.72372	1.06729	3	11.8282	1.03953	3	9.15489	1.10662	3	7.327	396	41.7611	7.76709	0.88942	1.07115	1.20432	0.830344	0.0114081
XP_015639848.1	LOC4339623	4339623	PREDICTED: ras-related protein RABA1f [Oryza sativa Japonica Group]	91.7839	45.62	2	5	10	26	0.941143	10	4.87329	0.98104	10	8.47946	0.991405	10	3.22179	1.02076	10	4.64376	1.05042	10	5.86012	1.03598	10	5.75768	217	24.0711	5.89697	0.971196	1.03572	1.06644	0.937702	0.0212781
XP_015617308.1	LOC4324675	4324675	PREDICTED: ras-related protein RIC1 [Oryza sativa Japonica Group]	91.6639	45.05	2	4	8	23	0.9561	4	0.642954	0.9849	4	1.19356	1.00325	4	1.63126	1.02254	4	1.42073	0.980432	4	2.54439	1.06024	4	1.23747	202	22.4622	5.2749	0.981415	1.02107	1.04041	0.961161	0.213397
XP_015647019.1	LOC4342407	4342407	PREDICTED: CSC1-like protein ERD4 [Oryza sativa Japonica Group]	91.6378	26.4	1	17	17	23	0.970482	17	4.26884	0.931882	17	4.14604	1.00316	17	4.53569	0.976892	17	4.4595	0.929714	17	6.39142	1.19359	17	6.2575	731	82.0621	9.29053	0.968507	1.0334	1.067	0.937206	0.482018
XP_015646468.1	LOC4343659	4343659	PREDICTED: zinc-metallopeptidase, peroxisomal [Oryza sativa Japonica Group]	91.6285	18.93	1	9	15	24	1.06067	6	5.81557	1.0597	6	8.12128	1.0834	6	11.6803	0.959174	6	6.93527	0.88489	6	5.14922	0.997748	6	10.6262	988	113.03	6.0874	1.06792	0.947271	0.887024	1.12737	0.0238559
XP_015613499.1	LOC4326133	4326133	PREDICTED: paired amphipathic helix protein Sin3-like 3 [Oryza sativa Japonica Group]	91.5951	17.56	1	16	22	25	0.975932	11	6.90059	1.05236	11	6.58374	0.985127	11	3.01889	0.988722	11	1.36565	1.00986	11	5.78064	1.00597	11	7.41615	1418	159.189	5.90967	1.00447	1.00152	0.997058	1.00295	0.911425
XP_015647862.1	LOC4342300	4342300	PREDICTED: phospholipase A-2-activating protein [Oryza sativa Japonica Group]	91.5743	21.43	1	13	13	23	0.984907	15	6.49433	1.00846	15	8.55148	0.978476	15	7.04786	0.993326	15	8.24655	1.0074	15	3.2135	1.01194	15	5.51092	756	82.685	5.92236	0.990613	1.00422	1.01374	0.986449	0.272263
XP_015643120.1	LOC4341824	4341824	PREDICTED: probable alpha-glucosidase Os06g0675700 isoform X2 [Oryza sativa Japonica Group]	91.4444	17.29	2	3	11	22	0.931727	4	3.92327	0.985599	4	1.46544	0.921857	4	4.67217	1.12684	4	14.3636	0.96138	4	10.0061	0.983317	4	3.46266	885	96.2751	8.5874	0.946394	1.02384	1.08184	0.924354	0.235604
XP_015620675.1	LOC4351999	4351999	PREDICTED: cysteine desulfurase 1, chloroplastic [Oryza sativa Japonica Group]	91.4379	33.69	1	14	14	24	1.12201	20	8.28711	1.16199	20	8.07865	0.989894	20	8.79702	0.910852	20	5.5136	0.901934	20	8.68749	0.944428	20	7.95916	469	50.7357	6.60986	1.0913	0.919072	0.842182	1.18739	0.0324623
XP_015611862.1	LOC4346851	4346851	PREDICTED: mitochondrial outer membrane protein porin 1 [Oryza sativa Japonica Group]	91.379	38.32	1	9	9	20	1.03748	13	3.73532	1.01226	13	6.07408	0.992675	13	8.31187	0.984317	13	4.95368	1.02744	13	5.05688	0.967115	13	6.42447	274	29.2021	7.66455	1.01414	0.992959	0.979116	1.02133	0.392906
XP_015635927.1	LOC4335834	4335834	PREDICTED: exocyst complex component SEC5B [Oryza sativa Japonica Group]	91.3232	20.71	1	19	19	26	1.00607	17	6.23265	0.969537	17	6.56313	0.977076	17	4.4951	1.0052	17	6.03538	1.05333	17	3.75068	0.998303	17	3.70611	1101	122.67	6.02393	0.984228	1.01895	1.03527	0.965927	0.166906
XP_015636508.1	LOC4334968	4334968	PREDICTED: pyruvate dehydrogenase E1 component subunit alpha-3, chloroplastic [Oryza sativa Japonica Group]	91.2284	33.88	1	13	13	23	1.0018	19	10.2795	1.02586	19	6.72366	1.02156	19	6.60579	0.93813	19	10.8704	0.998576	19	6.41792	0.998473	19	8.85982	425	46.1152	6.60986	1.01641	0.978393	0.962597	1.03886	0.151049
XP_015633290.1	LOC4333003	4333003	PREDICTED: uncharacterized protein LOC4333003 [Oryza sativa Japonica Group]	91.1842	47.59	1	11	11	21	0.938374	14	3.94846	0.960804	14	3.1615	0.992032	14	5.04822	1.04437	14	8.15751	1.11036	14	3.65554	1.00172	14	4.61828	290	30.6484	9.27588	0.963737	1.05215	1.09174	0.915966	0.0660496
XP_015647995.1	LOC4342543	4342543	PREDICTED: probable ribose-5-phosphate isomerase 3, chloroplastic [Oryza sativa Japonica Group]	91.1654	33.57	1	8	8	22	1.10671	14	12.0568	1.08974	14	6.10442	0.99727	14	2.36028	0.938621	14	8.15932	0.918114	14	4.26179	0.967803	14	3.20263	280	29.1793	5.74463	1.06457	0.941513	0.884404	1.13071	0.0290583
XP_015626765.1	LOC4329203	4329203	PREDICTED: uncharacterized protein LOC4329203 [Oryza sativa Japonica Group]	91.1207	18.9	1	7	8	23	0.979107	17	4.73424	0.967193	17	2.38925	1.01175	17	3.72445	0.992564	17	4.55718	1.03066	17	3.68156	0.999921	17	4.70769	566	61.9095	6.20166	0.986018	1.00771	1.022	0.97847	0.287674
XP_015616991.1	LOC4350665	4350665	PREDICTED: probable Xaa-Pro aminopeptidase P [Oryza sativa Japonica Group]	91.0663	28.06	2	8	15	22	0.915039	8	4.80779	1.01163	8	7.0462	1.01693	8	3.69113	1.01914	8	4.46219	1.02024	8	3.09565	1.02621	8	3.73484	645	71.989	5.8335	0.981198	1.02186	1.04144	0.960204	0.287671
XP_015620898.1	LOC4327295	4327295	PREDICTED: UDP-glucuronic acid decarboxylase 4 [Oryza sativa Japonica Group]	90.9904	27.29	1	3	11	23	1.01643	5	2.80242	0.983144	5	2.68838	1.01935	5	17.7857	0.975339	5	5.17969	1.08243	5	5.6573	0.954601	5	5.51119	425	46.4169	8.23584	1.00631	1.00412	0.99783	1.00218	0.960338
XP_015621736.1	LOC4324393	4324393	PREDICTED: long chain acyl-CoA synthetase 4 isoform X1 [Oryza sativa Japonica Group]	90.6067	16.69	2	9	11	25	0.989333	18	3.65351	0.969445	18	6.91796	1.09545	18	4.21817	0.978998	18	4.48092	0.958369	18	5.48397	1.01068	18	5.38129	665	73.5283	6.44287	1.01808	0.982682	0.965234	1.03602	0.446483
XP_015639841.1	LOC4339592	4339592	PREDICTED: golgin candidate 5 isoform X2 [Oryza sativa Japonica Group]	90.5901	18.45	2	17	17	25	0.996249	18	5.76596	0.933937	18	3.05178	0.980799	18	6.71514	1.03082	18	2.50791	1.05551	18	5.23603	0.999128	18	2.92797	1030	114.809	4.81787	0.970329	1.02849	1.05994	0.943453	0.0793033
XP_015610679.1	LOC4346605	4346605	PREDICTED: 30S ribosomal protein 2, chloroplastic [Oryza sativa Japonica Group]	90.5755	37.14	1	7	7	21	1.13804	13	4.71676	1.11151	13	7.1812	1.12672	13	4.45682	0.851912	13	10.4336	0.875532	13	6.49816	0.893189	13	6.7518	245	26.6646	8.41162	1.12542	0.873544	0.776193	1.28834	5.95632e-05
XP_015629003.1	LOC4331532	4331532	PREDICTED: glutathione S-transferase F12 [Oryza sativa Japonica Group]	90.5279	29.47	1	8	9	24	0.932816	16	5.40906	0.983415	16	3.70784	1.01178	16	2.71916	1.02236	16	2.14075	1.11044	16	4.14704	0.948192	16	3.1806	319	35.6826	7.57666	0.976005	1.027	1.05225	0.950349	0.384548
XP_015643095.1	LOC9268973	9268973	PREDICTED: CHD3-type chromatin-remodeling factor PICKLE [Oryza sativa Japonica Group]	90.514	17.73	1	18	18	25	0.984083	17	4.76904	1.04244	17	5.50362	0.986425	17	5.11801	1.01712	17	7.44849	1.04707	17	2.7259	0.980956	17	5.58249	1354	155.683	6.11279	1.00431	1.01505	1.01069	0.989424	0.711267
XP_015628859.1	LOC4334638	4334638	PREDICTED: uncharacterized protein LOC4334638 [Oryza sativa Japonica Group]	90.4944	50.42	1	5	5	25	1.25392	18	12.8884	0.967844	18	8.92738	0.919331	18	24.5483	0.911928	18	4.24711	1.06036	18	10.7643	0.958724	18	6.4276	119	11.8692	9.99365	1.04703	0.977005	0.933118	1.07168	0.569693
XP_015636229.1	LOC4336501	4336501	PREDICTED: DEAD-box ATP-dependent RNA helicase 6 [Oryza sativa Japonica Group]	90.493	32.53	1	5	12	22	0.070084	2	316943	1.10647	2	20.0584	1.10292	2	13.8136	1.05683	2	7.74175	1.15059	2	17.4058	1.04444	2	10.2207	498	56.6753	8.68994	0.759824	1.08395	1.42658	0.700976	0.402518
XP_015627100.1	LOC4329234	4329234	PREDICTED: probable diaminopimelate decarboxylase, chloroplastic [Oryza sativa Japonica Group]	90.4662	21.43	1	8	8	21	1.11483	18	4.22506	1.12697	18	5.16085	1.04528	18	4.65383	0.883836	18	8.41527	0.920612	18	2.97725	0.94047	18	3.71668	490	53.1812	6.84424	1.09569	0.914973	0.835063	1.19751	0.00400538
XP_015627579.1	LOC4329259	4329259	PREDICTED: synaptotagmin-2 [Oryza sativa Japonica Group]	90.4513	32.16	1	13	14	24	0.918901	14	5.1036	0.965028	14	2.80492	0.89141	14	2.60507	1.05133	14	5.11217	1.09099	14	6.57454	1.07156	14	3.52675	538	60.9882	6.81494	0.925113	1.07129	1.15801	0.863547	0.00386745
XP_015626740.1	LOC4328826	4328826	PREDICTED: 60S ribosomal protein L11-like [Oryza sativa Japonica Group]	90.3802	39.01	1	1	6	25	0.963982	2	0.766466	1.04315	2	1.73848	1.05798	2	6.13846	1.01057	2	2.55927	0.945698	2	9.97866	0.996918	2	4.17289	182	20.8229	9.92041	1.0217	0.984396	0.963485	1.0379	0.349332
XP_015632283.1	LOC4333941	4333941	PREDICTED: SWI/SNF complex subunit SWI3D isoform X2 [Oryza sativa Japonica Group]	90.3637	24.84	2	16	16	21	0.984884	13	6.39515	1.01691	13	4.7605	0.998562	13	9.30555	1.00487	13	6.50851	1.02853	13	4.9765	1.02127	13	4.1746	914	98.6615	5.12256	1.00012	1.01823	1.01811	0.982217	0.194163
XP_015611169.1	LOC4324442	4324442	PREDICTED: isocitrate dehydrogenase [NAD] catalytic subunit 5, mitochondrial [Oryza sativa Japonica Group]	90.2809	27.62	1	8	8	21	1.01173	16	6.28925	0.957678	16	8.27556	1.02202	16	5.56803	1.00241	16	7.07898	1.0035	16	7.0178	1.02608	16	3.09696	362	39.4172	7.43018	0.997142	1.01066	1.01356	0.98662	0.561666
XP_015647419.1	LOC4344370	4344370	PREDICTED: uncharacterized protein LOC4344370 [Oryza sativa Japonica Group]	90.0713	19.34	1	15	15	22	1.25938	19	10.0996	1.19156	19	8.37084	1.01328	19	4.27496	0.777162	19	14.188	0.92912	19	5.6345	0.871207	19	6.31799	946	103.33	5.63037	1.15474	0.859163	0.744032	1.34403	0.0260898
XP_015632007.1	LOC4333803	4333803	PREDICTED: proteasome subunit beta type-2 [Oryza sativa Japonica Group]	90.056	51.42	1	8	8	20	1.02443	12	10.1813	1.00665	12	11.2096	1.12441	12	4.19833	0.996844	12	3.77333	0.988	12	10.8534	0.959637	12	3.74771	212	23.4629	5.64307	1.05183	0.981494	0.933129	1.07166	0.140412
XP_015630602.1	LOC4334274	4334274	PREDICTED: malate dehydrogenase, glyoxysomal-like [Oryza sativa Japonica Group]	90.0389	28.53	1	8	9	22	1.30723	10	11.3169	1.11953	10	16.0052	1.07129	10	3.47994	0.776	10	8.83579	0.824954	10	4.09568	0.880555	10	8.04307	354	36.9993	7.95752	1.16602	0.82717	0.709398	1.40965	0.0122389
XP_015643582.1	LOC4340249	4340249	PREDICTED: AP-1 complex subunit gamma-2 [Oryza sativa Japonica Group]	89.9886	20.46	1	12	16	23	0.980125	14	7.0895	0.986786	14	4.8872	0.971586	14	5.6382	1.03826	14	5.86019	1.07094	14	6.98537	0.957039	14	7.96285	870	95.0511	6.15088	0.979499	1.02208	1.04347	0.958341	0.28043
XP_015637187.1	LOC4337383	4337383	PREDICTED: probable acyl-activating enzyme 6 [Oryza sativa Japonica Group]	89.9525	21.15	1	9	9	22	0.999581	19	9.81872	0.865913	19	24.4644	0.96041	19	15.2404	1.07573	19	17.7992	1.03609	19	25.7591	1.07372	19	19.821	558	60.384	7.89893	0.941968	1.06185	1.12726	0.887104	0.0452963
XP_015625566.1	LOC4330515	4330515	PREDICTED: ribose-phosphate pyrophosphokinase 4 [Oryza sativa Japonica Group]	89.9289	40.31	1	9	9	19	0.932234	12	8.83697	0.849675	12	10.5417	1.30387	12	24.5543	1.10126	12	7.41407	0.7818	12	15.3717	1.02455	12	13.7811	325	36.1257	6.78564	1.02859	0.969204	0.942262	1.06128	0.74395
XP_015636734.1	LOC4337265	4337265	PREDICTED: putative glucose-6-phosphate 1-epimerase [Oryza sativa Japonica Group]	89.9254	45.93	1	11	12	23	1.02365	5	1.58424	0.961026	5	6.81298	1.00657	5	3.92323	0.984381	5	3.58309	1.01595	5	6.04241	1.02794	5	2.14623	344	37.926	5.23682	0.997083	1.00942	1.01237	0.987777	0.616569
XP_015650753.1	LOC4346252	4346252	PREDICTED: probable 26S proteasome non-ATPase regulatory subunit 3 [Oryza sativa Japonica Group]	89.751	32.1	1	4	13	23	0.109469	2	16681.6	0.111672	2	19392.6	1.09609	2	26.825	1.2587	2	29.5449	1.24002	2	27.6248	1.29843	2	28.3609	486	55.1628	8.42627	0.439076	1.26572	2.88268	0.346899	0.065853
XP_015639739.1	LOC4339322	4339322	PREDICTED: ras-related protein Rab7 [Oryza sativa Japonica Group]	89.669	45.63	1	4	9	23	0.942803	3	5.9668	0.975218	3	3.10364	0.922669	3	5.9075	1.06194	3	2.77217	1.0298	3	5.84019	1.05428	3	2.16415	206	22.9814	5.50342	0.946897	1.04867	1.10748	0.902948	0.00493641
XP_015636176.1	LOC4337419	4337419	PREDICTED: clathrin light chain 1 [Oryza sativa Japonica Group]	89.6147	31.89	1	9	9	23	1.05873	10	6.23576	1.00347	10	3.11223	1.1203	10	2.09308	0.959368	10	5.71579	1.01088	10	6.99659	0.888767	10	2.32137	301	32.5162	5.03369	1.06083	0.953005	0.898356	1.11314	0.0921355
XP_015640680.1	LOC4339585	4339585	PREDICTED: phenylalanine--tRNA ligase beta subunit, cytoplasmic [Oryza sativa Japonica Group]	89.361	33.56	1	15	15	22	1.00721	15	6.32881	1.01172	15	5.61385	1.02745	15	5.55876	0.98417	15	2.06017	0.972564	15	5.34956	1.00245	15	5.33066	596	67.3695	6.01123	1.01546	0.986396	0.971381	1.02946	0.0524549
XP_015639991.1	LOC4339613	4339613	PREDICTED: guanylate-binding protein 2 [Oryza sativa Japonica Group]	89.2101	17.23	1	16	18	24	1.02571	17	6.3158	1.01139	17	7.09493	0.961283	17	8.59326	1.01076	17	5.33981	1.06014	17	4.04963	0.99482	17	5.12106	1062	119.452	7.04932	0.999461	1.02191	1.02246	0.978036	0.463449
XP_015625503.1	LOC4330985	4330985	PREDICTED: protein TPLATE [Oryza sativa Japonica Group]	89.0497	16.98	1	5	17	23	0.915489	6	3.86763	0.984785	6	6.14755	0.950954	6	6.56429	1.05697	6	5.63726	1.09044	6	3.30237	1.00048	6	8.24694	1154	127.071	5.96045	0.950409	1.0493	1.10405	0.905759	0.0400971
XP_015644578.1	LOC4343321	4343321	PREDICTED: anthocyanidin 3-O-glucosyltransferase 2 [Oryza sativa Japonica Group]	89.0114	23.39	1	7	9	20	1.03162	10	4.19388	0.928079	10	4.48188	1.00199	10	5.8598	1.043	10	6.84717	0.927302	10	6.89688	1.06938	10	6.25602	496	52.9277	5.36377	0.98723	1.01323	1.02633	0.974341	0.651837
XP_015632124.1	LOC4332762	4332762	PREDICTED: nardilysin [Oryza sativa Japonica Group]	88.9511	20.58	1	17	17	21	0.963657	17	4.30405	0.994411	17	2.83491	1.0027	17	4.7989	1.00837	17	6.55566	1.02129	17	5.12293	1.03822	17	5.40972	1040	119.289	4.90674	0.986924	1.02262	1.03617	0.96509	0.0719565
XP_015637322.1	LOC4338602	4338602	PREDICTED: nascent polypeptide-associated complex subunit alpha-like protein 1 [Oryza sativa Japonica Group]	88.897	47.8	1	4	7	21	1.01982	5	1.93596	1.05769	5	1.91146	1.06601	5	3.58541	0.977405	5	2.32324	0.967039	5	1.55923	0.900736	5	0.26926	205	22.2639	4.48779	1.04784	0.948393	0.905092	1.10486	0.0235091
XP_015622268.1	LOC4324476	4324476	PREDICTED: tyrosine--tRNA ligase, chloroplastic/mitochondrial [Oryza sativa Japonica Group]	88.8336	30.78	1	12	12	20	1.22304	12	8.66298	1.13656	12	8.64195	1.03973	12	3.77154	0.875	12	2.78349	0.882058	12	8.39303	0.915912	12	4.12422	497	54.5243	7.10791	1.13311	0.89099	0.786322	1.27174	0.0112626
XP_015612522.1	LOC4347717	4347717	PREDICTED: 3-dehydroquinate synthase, chloroplastic [Oryza sativa Japonica Group]	88.7198	31.6	1	12	12	23	1.03685	20	5.52594	0.943945	20	6.57871	0.916522	20	3.61384	1.03281	20	4.23775	1.01969	20	7.34303	1.02203	20	3.68378	443	47.0654	7.89893	0.965773	1.02484	1.06117	0.94236	0.182151
XP_015631567.1	LOC4333413	4333413	PREDICTED: subtilisin-like protease SBT1.7 [Oryza sativa Japonica Group]	88.57	18.3	1	11	11	25	1.00583	19	9.31073	0.928556	19	8.39834	0.986883	19	6.27176	0.976654	19	5.64925	1.05275	19	7.02382	1.03603	19	5.69962	765	77.9425	6.30322	0.973756	1.02181	1.04935	0.952971	0.216401
XP_015639543.1	LOC4337697	4337697	PREDICTED: acetylornithine aminotransferase, mitochondrial [Oryza sativa Japonica Group]	88.4873	35.05	2	13	13	22	1.07286	15	8.27794	1.07445	15	5.14027	0.966127	15	2.8417	0.981127	15	5.60321	0.961019	15	4.95536	0.981975	15	1.65731	465	48.7174	6.55127	1.03781	0.974707	0.939196	1.06474	0.158834
XP_015617601.1	LOC4350516	4350516	PREDICTED: 40S ribosomal protein S5 [Oryza sativa Japonica Group]	88.4846	42.21	2	9	9	25	1.03364	18	14.8154	0.998121	18	8.56235	1.05193	18	7.32583	0.968464	18	9.88256	0.973473	18	2.52672	0.944772	18	5.57914	199	22.1928	9.70068	1.0279	0.962236	0.936122	1.06824	0.0222321
XP_015636668.1	LOC4337452	4337452	PREDICTED: LOW QUALITY PROTEIN: probable serine/threonine-protein kinase At5g41260 [Oryza sativa Japonica Group]	88.4447	27.13	1	10	11	21	0.913183	12	12.6339	0.949419	12	9.54695	0.947479	12	5.88793	0.984647	12	12.8335	1.05564	12	7.27529	1.07462	12	9.03044	494	55.3321	5.93506	0.936694	1.0383	1.10847	0.902141	0.0270447
XP_015650774.1	LOC4345281	4345281	PREDICTED: GMP synthase [glutamine-hydrolyzing] [Oryza sativa Japonica Group]	88.3825	41.36	1	17	17	21	1.00326	16	8.59481	1.04481	16	4.85117	1.02312	16	9.40555	0.953404	16	7.81672	0.955076	16	4.01956	0.989685	16	6.52007	544	59.5487	6.53662	1.02373	0.966055	0.943661	1.0597	0.026683
XP_015630967.1	LOC4334177	4334177	PREDICTED: eukaryotic translation initiation factor 5A-2 [Oryza sativa Japonica Group]	88.2045	36.59	1	3	7	20	1.03675	6	2.28211	1.03225	6	4.8154	1.12961	6	7.49446	0.968089	6	1.68316	0.95861	6	2.11597	0.931929	6	7.81558	205	22.3594	7.09326	1.0662	0.952876	0.893711	1.11893	0.027779
XP_015619621.1	LOC4351464	4351464	PREDICTED: L-galactono-1,4-lactone dehydrogenase 2, mitochondrial [Oryza sativa Japonica Group]	88.1914	26.42	1	2	16	22	1.05747	1		1.05508	1		1.042	1		0.938392	1		0.957349	1		0.981621	1		583	65.6611	7.97217	1.05152	0.959121	0.91213	1.09634	0.0023212
XP_015644249.1	LOC9266147	9266147	PREDICTED: alanine--tRNA ligase, chloroplastic/mitochondrial [Oryza sativa Japonica Group]	88.0992	17.57	1	17	17	24	1.15906	20	7.85208	1.14367	20	3.87463	1.00593	20	3.60341	0.885447	20	8.71569	0.884304	20	6.76443	0.944363	20	6.38537	996	108.097	5.89697	1.10289	0.904705	0.820304	1.21906	0.0196
XP_015640606.1	LOC4339593	4339593	PREDICTED: photosystem I reaction center subunit VI, chloroplastic [Oryza sativa Japonica Group]	88.0585	16.9	1	4	4	24	1.34684	24	9.83786	1.10375	24	6.21821	0.819699	24	7.74434	0.822808	24	10.3873	0.990015	24	6.84156	0.96065	24	6.247	142	15.0341	10.1694	1.0901	0.924491	0.848083	1.17913	0.361292
XP_015627588.1	LOC4328441	4328441	PREDICTED: glycine cleavage system H protein 2, mitochondrial [Oryza sativa Japonica Group]	88.0264	20.89	1	3	4	23	0.912021	11	4.87143	0.964523	11	4.69987	0.973838	11	3.21354	0.935845	11	2.29875	1.18986	11	4.4363	1.06808	11	4.63353	158	17.0474	4.97021	0.950127	1.06459	1.12047	0.892479	0.205677
XP_015639693.1	LOC4339475	4339475	PREDICTED: 60S ribosomal protein L28-1 [Oryza sativa Japonica Group]	87.9499	55.78	2	1	10	24	1.05567	4	5.07779	1.04737	4	3.95848	1.16241	4	6.93787	0.944562	4	1.90239	0.925554	4	6.58208	0.918669	4	6.07206	147	16.596	10.3599	1.08848	0.929595	0.85403	1.17092	0.0137114
XP_015650446.1	LOC4346294	4346294	PREDICTED: 28 kDa ribonucleoprotein, chloroplastic [Oryza sativa Japonica Group]	87.9457	22.62	1	5	5	22	0.919024	9	42.6032	0.971391	9	40.9294	1.27502	9	46.9873	0.984764	9	26.6543	0.999386	9	34.5093	1.06003	9	38.4428	305	33.2373	4.39893	1.05515	1.01473	0.961694	1.03983	0.739399
XP_015620663.1	LOC4352048	4352048	PREDICTED: 40S ribosomal protein S3a-like [Oryza sativa Japonica Group]	87.8895	44.23	1	2	10	23	1.07087	2	8.56912	0.975232	2	13.9874	1.05638	2	10.224	1.04137	2	10.1115	0.950821	2	5.03549	0.922156	2	5.21938	260	29.6919	9.80322	1.03416	0.97145	0.939361	1.06455	0.250054
XP_015649747.1	LOC4346318	4346318	PREDICTED: dihydroxy-acid dehydratase, chloroplastic [Oryza sativa Japonica Group]	87.8458	27.78	1	12	12	19	1.07293	9	6.3401	1.07552	9	6.81518	1.00748	9	3.10256	0.95239	9	2.92138	0.988886	9	1.18324	0.939632	9	0.888103	594	63.6094	7.41553	1.05198	0.960302	0.912853	1.09547	0.0264735
XP_015650814.1	LOC4326638	4326638	PREDICTED: calcium-dependent protein kinase 3 [Oryza sativa Japonica Group]	87.7322	33.2	1	9	14	20	0.902022	6	7.61119	0.947492	6	2.48034	0.939792	6	13.4023	1.0353	6	6.58461	1.05195	6	5.7869	1.08024	6	8.49137	518	58.7027	6.50732	0.929769	1.05583	1.13559	0.880603	0.00279535
XP_015650415.1	LOC4344439	4344439	PREDICTED: ferredoxin-1, chloroplastic [Oryza sativa Japonica Group]	87.6961	17.27	1	3	3	26	1.30005	18	10.694	1.0463	18	11.4027	1.05121	18	9.8747	0.686614	18	37.4861	1.06745	18	10.7966	0.878245	18	14.2197	139	14.9414	4.56396	1.13252	0.877436	0.774762	1.29072	0.138711
XP_015619917.1	LOC4352539	4352539	PREDICTED: nuclear export mediator factor NEMF [Oryza sativa Japonica Group]	87.6798	17.52	1	17	17	23	1.03407	18	3.80035	0.994625	18	6.44197	1.02539	18	4.83659	1.0187	18	4.12281	0.951405	18	3.35961	0.982083	18	5.20424	1159	128.376	7.45947	1.01803	0.984064	0.966637	1.03451	0.211183
XP_015636893.1	LOC4334886	4334886	PREDICTED: cytochrome P450 93A2 [Oryza sativa Japonica Group]	87.626	32.36	1	13	15	24	0.92989	18	8.63006	0.916908	18	1.52015	0.841708	18	6.29265	1.06165	18	5.27014	1.10368	18	4.64376	1.11557	18	7.72061	516	57.0739	7.6499	0.896168	1.09364	1.22035	0.81944	0.00349593
XP_015632121.1	LOC4334359	4334359	PREDICTED: dnaJ protein homolog [Oryza sativa Japonica Group]	87.603	25.9	2	9	13	24	1.00334	14	7.02464	1.01479	14	4.39155	1.0186	14	3.33594	1.0088	14	5.49984	0.993834	14	3.44682	0.985051	14	1.38896	417	46.6607	6.18896	1.01224	0.995894	0.983848	1.01642	0.120576
XP_015615285.1	LOC4350686	4350686	PREDICTED: glutamyl-tRNA(Gln) amidotransferase subunit B, chloroplastic/mitochondrial [Oryza sativa Japonica Group]	87.595	28.13	1	14	14	23	1.11261	17	10.7285	1.10223	17	6.6728	1.0676	17	10.9507	0.86532	17	7.21431	0.870164	17	8.34991	0.926823	17	5.17816	544	60.0589	6.31592	1.09415	0.887436	0.811077	1.23293	0.000995334
XP_015650405.1	LOC4344935	4344935	PREDICTED: 40S ribosomal protein S11 [Oryza sativa Japonica Group]	87.557	38.99	2	2	8	24	0.972105	7	12.4367	1.05988	7	2.38537	1.01456	7	3.97623	1.03882	7	6.21625	0.959479	7	2.34072	0.933941	7	3.71014	159	17.7877	10.5649	1.01552	0.977412	0.962478	1.03898	0.399926
XP_015621494.1	LOC4326870	4326870	PREDICTED: DNA-damage-repair/toleration protein DRT102 [Oryza sativa Japonica Group]	87.475	53.33	1	13	13	19	0.989259	10	9.16628	1.00303	10	3.3957	1.01161	10	4.93777	1.00919	10	4.63714	0.998356	10	4.50327	1.01599	10	6.57432	315	33.2605	5.51611	1.0013	1.00784	1.00653	0.99351	0.47431
XP_015647798.1	LOC4344059	4344059	PREDICTED: xylulose kinase [Oryza sativa Japonica Group]	87.451	25.8	2	12	12	23	1.01344	18	4.98558	1.10668	18	11.7787	1.01149	18	13.2576	1.00831	18	7.51507	0.927227	18	11.0109	1.01147	18	9.4173	562	61.7533	5.60498	1.04387	0.982336	0.941052	1.06264	0.214905
XP_015637627.1	LOC4338644	4338644	PREDICTED: annexin D4 [Oryza sativa Japonica Group]	87.2178	48.9	1	13	13	23	0.884971	18	11.4361	0.861097	18	12.3014	0.764813	18	7.32761	1.07282	18	7.70951	1.08196	18	8.76583	1.29987	18	13.1239	319	35.347	6.96143	0.83696	1.15155	1.37587	0.726813	0.0191136
XP_015620384.1	LOC4327606	4327606	PREDICTED: probable inactive serine/threonine-protein kinase scy1 [Oryza sativa Japonica Group]	87.1986	26.91	1	16	16	20	0.983757	12	7.16852	0.984562	12	4.87994	0.998361	12	7.95113	1.01498	12	3.95215	1.06045	12	5.00165	0.998615	12	3.94372	825	89.572	8.1333	0.988893	1.02468	1.03619	0.965073	0.134178
XP_015625225.1	LOC4328119	4328119	PREDICTED: glycine-rich protein 2 [Oryza sativa Japonica Group]	87.0927	35.68	1	6	6	19	0.97818	16	11.2635	0.953492	16	7.06926	0.997518	16	11.5755	1.03038	16	6.89651	1.08852	16	5.056	0.988559	16	8.65408	241	22.7089	7.06396	0.976397	1.03582	1.06086	0.942632	0.133757
XP_015639250.1	LOC4338738	4338738	PREDICTED: probable manganese-transporting ATPase PDR2 [Oryza sativa Japonica Group]	87.0616	16.77	1	18	18	23	1.0055	18	2.69408	0.972839	18	6.21731	0.990285	18	7.31308	1.02972	18	5.04578	1.03631	18	6.09445	0.994538	18	4.12676	1175	131.146	7.91357	0.98954	1.02019	1.03097	0.969958	0.128559
XP_015650124.1	LOC4345787	4345787	PREDICTED: glutamate decarboxylase 1 isoform X2 [Oryza sativa Japonica Group]	86.8251	27.97	3	6	11	21	0.881845	7	3.28001	0.835661	7	7.60545	0.863035	7	9.98026	1.08994	7	8.52596	1.09429	7	5.1475	1.25994	7	12.8122	497	56.1606	5.60498	0.86018	1.14805	1.33467	0.749251	0.00747393
XP_015626947.1	LOC4329233	4329233	PREDICTED: eukaryotic translation initiation factor 4B3 [Oryza sativa Japonica Group]	86.8165	37.64	1	14	14	22	1.04205	21	7.22154	1.084	21	6.08431	1.02771	21	12.5818	0.956944	21	6.08736	0.975294	21	6.31808	0.924707	21	9.77084	449	48.2298	5.65576	1.05125	0.952315	0.905886	1.10389	0.0116202
XP_015636048.1	LOC4336347	4336347	PREDICTED: CLIP-associated protein [Oryza sativa Japonica Group]	86.8131	16.15	1	16	18	22	0.899318	16	9.49934	1.0235	16	5.05019	1.00427	16	6.53775	1.01948	16	7.60864	1.0892	16	7.08507	0.962476	16	7.19756	1443	159.819	6.87354	0.975696	1.02372	1.04922	0.953092	0.41788
XP_015633442.1	LOC4337361	4337361	PREDICTED: protein DJ-1 homolog D isoform X2 [Oryza sativa Japonica Group]	86.7132	27.39	1	1	10	22	1.22838	1		0.74437	1		1.11133	1		0.96692	1		0.737687	1		1.21013	1		387	41.3025	5.5415	1.02803	0.971579	0.945091	1.0581	0.791414
XP_015632652.1	LOC4333306	4333306	PREDICTED: 60S ribosomal protein L13-2 [Oryza sativa Japonica Group]	86.6788	35.1	1	3	8	22	1.07598	3	7.69883	0.979089	3	0.659904	1.10086	3	5.57135	0.92483	3	3.45793	1.04888	3	2.607	0.877857	3	7.53154	208	23.9991	10.9165	1.05197	0.950523	0.903561	1.10673	0.183186
XP_015636287.1	LOC9272561	9272561	PREDICTED: molybdopterin biosynthesis protein CNX1 [Oryza sativa Japonica Group]	86.6083	29.35	1	13	13	19	1.09426	11	9.05378	1.02536	11	6.13505	1.02468	11	5.35556	0.960515	11	4.4016	0.9298	11	7.63978	0.964335	11	3.92468	661	69.5703	6.69775	1.0481	0.95155	0.90788	1.10147	0.0194254
XP_015620359.1	LOC4352300	4352300	PREDICTED: eukaryotic translation initiation factor 5A-2 [Oryza sativa Japonica Group]	86.5041	50	1	2	6	18	0.897658	3	13.1781	0.882497	3	12.6981	0.939047	3	24.2799	0.970606	3	10.9041	1.07128	3	2.80302	1.11167	3	13.0348	160	17.5457	5.98584	0.906401	1.05119	1.15974	0.862264	0.0328446
XP_015620588.1	LOC4352741	4352741	PREDICTED: methylcrotonoyl-CoA carboxylase subunit alpha, mitochondrial [Oryza sativa Japonica Group]	86.4932	23.34	1	12	12	20	1.01633	14	4.86367	0.98538	14	3.66955	0.952101	14	5.63749	1.00694	14	5.80147	1.00619	14	5.70872	0.998824	14	3.31922	737	80.2338	6.80029	0.984605	1.00399	1.01968	0.980697	0.359173
XP_015614442.1	LOC4348555	4348555	PREDICTED: delta(24)-sterol reductase [Oryza sativa Japonica Group]	86.4294	23.71	1	11	11	21	0.903922	15	7.54892	1.05229	15	4.69532	0.877996	15	4.956	0.983635	15	5.03384	1.09898	15	6.24459	1.04078	15	4.66251	561	64.8912	8.22119	0.944735	1.04113	1.10203	0.907413	0.204714
XP_015614740.1	LOC4324669	4324669	PREDICTED: elongation factor 2 [Oryza sativa Japonica Group]	86.4109	6.57	1	1	6	22	1.05822	1		1.06863	1		0.965668	1		1.02753	1		0.919193	1		0.979051	1		853	94.9951	6.66846	1.03084	0.975258	0.946081	1.05699	0.287156
XP_015612857.1	LOC4349472	4349472	PREDICTED: abscisic acid receptor PYR1 [Oryza sativa Japonica Group]	86.3875	46.7	1	7	7	22	0.962994	21	7.65894	1.00795	21	14.1173	0.981493	21	6.67978	1.04153	21	7.36469	1.04642	21	10.6423	1.05009	21	8.83877	212	23.0697	5.74463	0.984147	1.04601	1.06286	0.940857	0.0096009
XP_015628423.1	LOC4332282	4332282	PREDICTED: probable disease resistance protein At1g61300 [Oryza sativa Japonica Group]	86.3574	24.56	1	17	17	22	0.979052	16	5.83627	0.956436	16	4.08504	0.963011	16	4.39416	1.04013	16	5.57231	1.04836	16	5.73683	1.01527	16	3.49617	916	100.683	7.07861	0.966166	1.03459	1.07082	0.933868	0.00467978
XP_015619793.1	LOC4351777	4351777	PREDICTED: probable leucine-rich repeat receptor-like protein kinase At5g49770 isoform X2 [Oryza sativa Japonica Group]	86.2572	20.27	5	12	14	22	0.946291	12	9.72957	0.864409	12	8.71235	0.977159	12	6.0143	1.12097	12	3.26663	0.973299	12	5.7173	1.08856	12	6.04037	967	104.172	6.97607	0.929286	1.06094	1.14167	0.875907	0.0785448
XP_015619961.1	LOC4351686	4351686	PREDICTED: 3'(2'),5'-bisphosphate nucleotidase isoform X2 [Oryza sativa Japonica Group]	86.2331	27	2	10	10	21	1.07575	14	3.89571	1.01141	14	2.43912	1.0106	14	6.89287	0.959326	14	4.30834	0.993043	14	6.07527	0.958326	14	6.0331	426	44.745	5.70654	1.03259	0.970232	0.939614	1.06427	0.0630275
XP_015643225.1	LOC4340183	4340183	PREDICTED: GDSL esterase/lipase At5g45910 [Oryza sativa Japonica Group]	86.1416	19.57	1	6	6	23	0.900123	15	6.86319	0.853472	15	7.47723	1.07795	15	6.53352	1.11659	15	4.93376	0.893087	15	3.93701	1.12854	15	6.32114	368	39.4518	7.84033	0.943847	1.04607	1.10831	0.902276	0.375739
XP_015614459.1	LOC4349050	4349050	PREDICTED: benzyl alcohol O-benzoyltransferase [Oryza sativa Japonica Group]	86.119	24.84	1	11	11	22	0.802805	18	7.61711	0.871526	18	7.83376	0.801586	18	12.8529	1.16792	18	9.54803	1.1941	18	6.73589	1.16002	18	8.40446	475	50.52	8.1626	0.825305	1.17401	1.42252	0.702978	0.000160664
XP_015650796.1	LOC4344683	4344683	PREDICTED: transaldolase [Oryza sativa Japonica Group]	86.1086	34.84	1	12	12	21	0.974311	19	8.6494	1.05417	19	8.08459	0.994654	19	4.78099	0.995922	19	6.54186	1.01744	19	6.23143	1.0093	19	6.86202	399	42.9923	5.31299	1.00771	1.00755	0.999842	1.00016	0.995181
XP_015619891.1	LOC4352566	4352566	PREDICTED: importin subunit beta-1 [Oryza sativa Japonica Group]	86.0855	19.61	1	15	16	22	0.955602	13	4.14306	0.975114	13	3.06113	0.845932	13	6.47962	1.05598	13	4.87334	0.998059	13	6.39019	1.12049	13	7.41768	872	96.0754	4.71631	0.925549	1.05818	1.1433	0.874665	0.0684259
XP_015627232.1	LOC4330425	4330425	PREDICTED: 60S ribosomal protein L12-1 [Oryza sativa Japonica Group]	86.0837	48.19	2	6	6	21	1.03626	19	9.84149	1.01862	19	6.50826	1.10332	19	10.5749	0.98158	19	4.7566	0.966698	19	9.43614	0.940738	19	6.39261	166	17.7056	9.15869	1.05273	0.963005	0.914766	1.09318	0.0342953
XP_015636173.1	LOC4334895	4334895	PREDICTED: eukaryotic translation initiation factor 3 subunit M [Oryza sativa Japonica Group]	86.0808	39.66	1	14	14	22	0.945355	20	8.72425	1.01827	20	4.17462	1.05758	20	9.27787	1.02773	20	5.42124	1.01277	20	11.0421	1.00678	20	9.66009	416	46.334	5.23682	1.00707	1.01576	1.00863	0.991443	0.807873
XP_015611616.1	LOC4347750	4347750	PREDICTED: mucin-5AC isoform X2 [Oryza sativa Japonica Group]	86.0638	9.27	4	22	22	23	0.94654	13	8.84234	0.985101	13	5.35856	0.988917	13	4.85889	0.989167	13	5.18284	1.1238	13	6.12959	0.978005	13	2.35275	4219	457.649	5.04639	0.973519	1.03032	1.05835	0.944867	0.308809
XP_015632844.1	LOC4334756	4334756	PREDICTED: PTI1-like tyrosine-protein kinase 1 [Oryza sativa Japonica Group]	86.019	34.51	4	8	11	21	1.05453	6	0.930068	0.950159	6	4.83959	0.94181	6	5.25216	1.00197	6	2.00337	1.00355	6	6.42765	1.08758	6	2.78367	368	40.7497	6.60986	0.982168	1.03103	1.04975	0.952605	0.347849
XP_015636215.1	LOC4337056	4337056	PREDICTED: starch synthase 3, chloroplastic/amyloplastic [Oryza sativa Japonica Group]	85.9906	15.05	1	16	16	21	1.10709	15	5.45067	1.13375	15	5.29794	1.03305	15	7.37227	0.873813	15	3.97081	0.954154	15	5.09815	0.922201	15	3.76532	1216	138.118	5.61768	1.0913	0.916723	0.840029	1.19043	0.0101822
XP_015611783.1	LOC9270165	9270165	PREDICTED: heat shock 70 kDa protein, mitochondrial [Oryza sativa Japonica Group]	85.9218	25.88	1	10	15	22	0.85321	12	6.46515	0.967179	12	3.75212	0.799101	12	8.6555	1.27116	12	4.56015	1.02093	12	4.53381	1.00903	12	5.53981	684	72.7536	5.85889	0.873163	1.10037	1.26021	0.793517	0.0829291
XP_015614877.1	LOC4348305	4348305	PREDICTED: ATP synthase subunit gamma, mitochondrial [Oryza sativa Japonica Group]	85.8976	30.25	1	9	9	20	0.94713	14	11.8265	0.974511	14	10.6285	0.911152	14	19.7459	1.02298	14	12.309	1.04373	14	8.931	1.04133	14	5.14661	324	35.2383	9.02686	0.944264	1.03601	1.09717	0.91144	0.00924173
XP_015626516.1	LOC4330963	4330963	PREDICTED: eukaryotic translation initiation factor 3 subunit G [Oryza sativa Japonica Group]	85.8356	35.99	2	9	9	24	1.02591	16	6.91526	1.04739	16	7.6346	1.01648	16	6.0122	1.00397	16	5.23436	0.974164	16	8.10333	0.977487	16	6.18577	289	31.9893	8.49951	1.02993	0.985207	0.956582	1.04539	0.0271803
XP_015633560.1	LOC4335611	4335611	PREDICTED: eukaryotic translation initiation factor 3 subunit H [Oryza sativa Japonica Group]	85.8033	29.68	1	8	8	18	1.03129	9	5.60466	1.04486	9	3.84313	0.977072	9	3.59369	1.01079	9	2.64924	0.971465	9	7.53738	1.00153	9	3.95088	347	39.1313	4.83057	1.01774	0.994596	0.977258	1.02327	0.387125
XP_015646952.1	LOC4343796	4343796	PREDICTED: eukaryotic translation initiation factor 5A [Oryza sativa Japonica Group]	85.6128	50	1	1	6	18	1.04627	2	1.4668	1.02241	2	0.659552	1.01508	2	2.9448	1.02924	2	3.09515	0.970686	2	0.974516	0.942066	2	3.08974	160	17.4467	6.20166	1.02792	0.980662	0.954026	1.04819	0.158802
XP_015631172.1	LOC4333815	4333815	PREDICTED: adenylosuccinate synthetase 2, chloroplastic [Oryza sativa Japonica Group]	85.5268	38.24	1	13	15	21	1.20493	15	8.37347	1.13728	15	4.31384	1.08244	15	3.8388	0.874095	15	5.87529	0.86929	15	9.33553	0.88477	15	3.2204	489	52.6412	6.91748	1.14155	0.876051	0.767424	1.30306	0.00174952
XP_015640330.1	LOC4337583	4337583	PREDICTED: cytochrome b5 [Oryza sativa Japonica Group]	85.4522	61.31	1	4	7	22	0.891878	6	10.7633	0.947199	6	5.93018	0.939195	6	5.16078	1.06945	6	1.68456	1.02924	6	8.33106	1.10048	6	5.1756	137	15.2727	5.32568	0.926091	1.06639	1.1515	0.868436	0.0064404
XP_015632604.1	LOC4332773	4332773	PREDICTED: 60S ribosomal protein L19-1 [Oryza sativa Japonica Group]	85.4324	35.58	1	2	7	23	1.08414	2	15.489	1.05771	2	7.94647	1.02243	2	4.89903	1.06197	2	14.9943	0.91894	2	9.96462	0.869057	2	6.32963	208	24.1264	11.3853	1.05476	0.949989	0.900669	1.11029	0.158425
XP_015614431.1	LOC4349454	4349454	PREDICTED: pyruvate kinase isozyme G, chloroplastic isoform X2 [Oryza sativa Japonica Group]	85.1687	22.52	2	10	11	22	0.995247	16	5.57352	1.03299	16	4.1624	0.971531	16	4.05391	0.994055	16	5.77979	1.01559	16	7.94845	0.999873	16	6.21666	555	60.2657	6.44287	0.999923	1.00317	1.00325	0.99676	0.872597
XP_015622106.1	LOC4326782	4326782	PREDICTED: 60S acidic ribosomal protein P2A [Oryza sativa Japonica Group]	85.0319	61.4	1	3	4	17	1.04153	13	1.60693	1.03889	13	5.7116	1.18366	13	6.32788	0.945106	13	6.50334	0.940847	13	6.24041	0.905003	13	4.96855	114	11.5996	4.32275	1.08803	0.930319	0.855052	1.16952	0.0333088
XP_015632620.1	LOC4334077	4334077	PREDICTED: stem-specific protein TSJT1 [Oryza sativa Japonica Group]	85.0071	41.04	1	7	7	19	0.962771	10	7.0569	0.937104	10	6.50846	1.00464	10	4.64239	1.02039	10	7.35787	1.02643	10	4.94849	1.02411	10	4.27179	251	26.4162	6.52197	0.968171	1.02364	1.0573	0.945808	0.0484457
XP_015632755.1	LOC4332018	4332018	PREDICTED: methionine--tRNA ligase, chloroplastic/mitochondrial [Oryza sativa Japonica Group]	84.9844	26.91	1	14	14	21	1.06461	15	15.0385	1.15214	15	6.64298	1.0083	15	9.41142	0.902872	15	10.5478	0.920936	15	12.0916	0.935616	15	5.20063	602	66.6957	6.66846	1.07502	0.919808	0.855621	1.16874	0.0224096
XP_015647295.1	LOC4343757	4343757	PREDICTED: eukaryotic peptide chain release factor subunit 1-3 [Oryza sativa Japonica Group]	84.9708	23.11	3	3	9	23	1.0168	7	2.65365	0.998986	7	5.15257	0.992327	7	9.13344	0.942026	7	5.72724	1.00967	7	1.82479	0.989523	7	3.46435	437	49.0599	5.60498	1.0027	0.980407	0.977762	1.02274	0.3551
XP_015614515.1	LOC4349075	4349075	PREDICTED: methionine aminopeptidase 1A [Oryza sativa Japonica Group]	84.9065	44.87	1	13	13	21	0.998211	9	3.55465	1.03064	9	11.1532	0.969994	9	8.40183	0.979764	9	9.05752	0.961314	9	1.76316	1.0281	9	14.3936	390	43.551	7.38623	0.999616	0.989726	0.990107	1.00999	0.728181
XP_015620224.1	LOC4352558	4352558	PREDICTED: diaminopimelate epimerase, chloroplastic [Oryza sativa Japonica Group]	84.8874	31.92	1	8	8	19	1.02108	10	10.056	1.06676	10	5.97352	0.95961	10	9.87359	0.940867	10	7.93951	1.01024	10	5.04315	1.00537	10	9.55353	354	37.806	6.68311	1.01582	0.985493	0.970149	1.03077	0.472348
XP_015639277.1	LOC4338508	4338508	PREDICTED: importin subunit beta-1 [Oryza sativa Japonica Group]	84.8496	17.63	1	12	13	22	0.955477	16	5.14749	1.02207	16	4.27055	0.947357	16	6.31504	1.00866	16	4.43696	0.969688	16	7.06885	1.07652	16	5.4881	868	95.5986	4.76709	0.974968	1.01829	1.04443	0.957458	0.330803
XP_015636597.1	LOC4336145	4336145	PREDICTED: beta-glucosidase 12 isoform X1 [Oryza sativa Japonica Group]	84.7518	20.39	6	7	9	20	1.03385	10	5.14373	0.938875	10	7.06008	1.03367	10	3.86239	1.05401	10	2.07898	0.78431	10	4.47129	1.1337	10	4.90678	510	57.4276	8.6167	1.00213	0.990671	0.988565	1.01157	0.922284
XP_015644376.1	LOC4339923	4339923	PREDICTED: 60S ribosomal protein L13-1 [Oryza sativa Japonica Group]	84.6742	35.1	1	3	8	22	1.02244	5	17.2116	0.970334	5	7.64239	0.855033	5	27.2651	1.03784	5	19.3151	0.952264	5	22.2627	0.964043	5	14.565	208	24.0392	10.9897	0.949268	0.984715	1.03734	0.964002	0.562744
XP_015634925.1	LOC4337177	4337177	PREDICTED: LOW QUALITY PROTEIN: glutamyl-tRNA(Gln) amidotransferase subunit A, chloroplastic/mitochondrial-like [Oryza sativa Japonica Group]	84.4709	34.88	1	13	13	22	1.02364	18	20.1851	1.09588	18	13.4399	1.08072	18	8.42126	0.928691	18	20.3108	0.921223	18	17.2249	0.972517	18	11.4273	516	54.2555	6.21436	1.06675	0.94081	0.881944	1.13386	0.00980365
XP_015651034.1	LOC4345257	4345257	PREDICTED: indole-3-glycerol phosphate synthase, chloroplastic [Oryza sativa Japonica Group]	84.3792	32.03	1	10	10	20	0.924589	19	7.69962	0.992648	19	11.8447	0.949633	19	9.7883	1.08456	19	6.99687	1.02975	19	6.87141	1.04868	19	6.76722	384	41.8989	6.69775	0.955623	1.05433	1.10329	0.90638	0.0181195
XP_015631289.1	LOC4332063	4332063	PREDICTED: pentatricopeptide repeat-containing protein At4g16390, chloroplastic [Oryza sativa Japonica Group]	84.3445	28.7	1	17	17	23	1.14443	19	7.6907	1.12098	19	5.89289	0.977059	19	9.1269	0.884126	19	8.02631	0.971199	19	3.21335	0.953694	19	6.24822	676	73.2989	6.41748	1.08082	0.93634	0.866321	1.15431	0.0695598
XP_015637647.1	LOC4339324	4339324	PREDICTED: ras-related protein RIC2-like [Oryza sativa Japonica Group]	84.3112	42.27	2	2	9	24	1.00585	1		0.978606	1		1.01668	1		0.978035	1		1.01967	1		1.02432	1		220	24.1311	5.36377	1.00038	1.00734	1.00696	0.993089	0.726773
XP_015626122.1	LOC4329648	4329648	PREDICTED: ultraviolet-B receptor UVR8 [Oryza sativa Japonica Group]	84.2033	36.42	1	7	12	20	0.971253	6	3.08451	0.912921	6	3.55898	0.999588	6	1.38625	0.99415	6	4.87221	1.04011	6	5.54419	1.09584	6	3.34419	453	48.2406	5.70654	0.961254	1.04337	1.08543	0.921297	0.102556
XP_015630536.1	LOC4333018	4333018	PREDICTED: cytochrome c oxidase subunit 6b-1 [Oryza sativa Japonica Group]	84.1015	27.81	1	3	4	19	1.03485	8	5.9553	1.0133	8	2.3558	1.05667	8	2.35711	0.934639	8	10.345	1.02005	8	4.68684	0.97535	8	3.08989	169	18.9008	4.29736	1.03494	0.97668	0.943705	1.05965	0.102924
XP_015626470.1	LOC4331252	4331252	PREDICTED: sucrose synthase 6 [Oryza sativa Japonica Group]	84.077	19.25	1	10	14	23	0.90343	11	4.00094	0.947192	11	4.68452	0.944256	11	15.0729	1.01702	11	4.62808	1.03761	11	9.33525	1.07301	11	2.41152	857	97.1417	6.40479	0.931626	1.04255	1.11906	0.893606	0.00681867
XP_015612400.1	LOC4347343	4347343	PREDICTED: tRNA (cytosine(34)-C(5))-methyltransferase [Oryza sativa Japonica Group]	84.0654	16.36	1	12	12	22	1.04162	15	3.68117	1.0602	15	6.13883	1.01233	15	6.90359	0.947155	15	6.44023	0.979911	15	4.82217	0.940804	15	6.94688	880	98.3829	5.66846	1.03805	0.955956	0.920916	1.08587	0.0112853
XP_015640328.1	LOC4338981	4338981	PREDICTED: uracil phosphoribosyltransferase [Oryza sativa Japonica Group]	84.0605	44.19	1	10	10	18	1.08192	9	4.21723	1.12599	9	6.9239	1.08575	9	6.728	0.886579	9	1.44567	0.93109	9	3.86805	0.932826	9	8.63806	301	31.6088	9.53955	1.09789	0.916832	0.835089	1.19748	0.000938291
XP_015650039.1	LOC4346022	4346022	PREDICTED: uncharacterized protein LOC4346022 [Oryza sativa Japonica Group]	83.8653	10.83	1	16	16	24	0.982831	22	5.24789	0.998434	22	6.21422	0.941913	22	5.37243	1.05463	22	5.06983	1.05494	22	5.0298	0.995142	22	5.19492	1440	155.786	4.64014	0.974393	1.0349	1.0621	0.941529	0.0809847
XP_015635636.1	LOC4335478	4335478	PREDICTED: FACT complex subunit SPT16 [Oryza sativa Japonica Group]	83.7187	20.08	2	21	21	24	0.998283	23	4.31142	1.05069	23	4.46718	1.00789	23	4.22074	0.964016	23	3.93884	1.00166	23	5.34121	0.989198	23	3.94886	1056	118.515	5.59229	1.01896	0.984959	0.966636	1.03452	0.15699
XP_015614516.1	LOC4348794	4348794	PREDICTED: protein fluG isoform X1 [Oryza sativa Japonica Group]	83.67	19.53	2	15	15	22	1.00882	18	7.52017	0.99261	18	3.34042	1.07306	18	5.27401	0.979507	18	8.5667	0.987378	18	11.422	1.00254	18	4.54886	845	93.6589	6.26514	1.02483	0.989808	0.965829	1.03538	0.24124
XP_015614780.1	LOC4348608	4348608	PREDICTED: 40S ribosomal protein S17-3 [Oryza sativa Japonica Group]	83.6224	56.74	1	4	7	20	1.00962	8	4.57922	0.925828	8	3.38187	1.01778	8	8.39997	1.04999	8	5.02909	1.02687	8	6.89984	0.950329	8	5.96844	141	16.4187	10.1401	0.984408	1.00906	1.02505	0.975565	0.589357
XP_015636568.1	LOC4337320	4337320	PREDICTED: probable plastid-lipid-associated protein 13, chloroplastic [Oryza sativa Japonica Group]	83.5588	40.2	1	10	10	20	1.10727	15	4.12708	1.07092	15	4.24768	1.06762	15	5.11852	0.963129	15	7.57277	0.884079	15	8.20267	0.969856	15	3.23587	301	32.738	6.13818	1.08194	0.939021	0.867909	1.15219	0.00922391
XP_015640272.1	LOC4337739	4337739	PREDICTED: 3'-N-debenzoyl-2'-deoxytaxol N-benzoyltransferase [Oryza sativa Japonica Group]	83.5442	24.31	1	8	8	21	0.907976	13	8.6099	0.826911	13	7.46541	0.889121	13	13.1226	1.20057	13	6.78011	0.992257	13	7.97926	1.14393	13	11.8107	436	46.6205	5.57959	0.874669	1.11225	1.27163	0.786394	0.0236976
XP_015640799.1	LOC4339262	4339262	PREDICTED: calreticulin-3 [Oryza sativa Japonica Group]	83.5176	28.91	1	4	11	23	1.00328	4	9.41766	0.8009	4	6.91142	0.983317	4	4.85721	1.18416	4	8.88194	0.9541	4	8.30941	1.07099	4	1.41127	422	49.4979	7.21045	0.929166	1.06975	1.1513	0.868582	0.203208
XP_015636529.1	LOC4335951	4335951	PREDICTED: 26S proteasome non-ATPase regulatory subunit 11 homolog [Oryza sativa Japonica Group]	83.5047	36.71	1	12	12	21	0.95358	14	5.34788	1.01031	14	3.75736	0.962116	14	8.62098	0.995432	14	3.76552	0.99151	14	9.38842	1.07394	14	4.43353	425	47.5671	6.17627	0.975334	1.02029	1.0461	0.955935	0.234334
XP_015626642.1	LOC4328685	4328685	PREDICTED: plastidic ATP/ADP-transporter [Oryza sativa Japonica Group]	83.4477	18.1	1	5	10	24	1.09682	6	6.02702	1.18273	6	4.214	1.06833	6	4.72723	0.87945	6	3.84459	0.906041	6	12.4509	0.921692	6	5.53587	630	68.0755	9.59814	1.11596	0.902394	0.808627	1.23666	0.00426724
XP_015631279.1	LOC4332240	4332240	PREDICTED: filament-like plant protein 4 [Oryza sativa Japonica Group]	83.4364	19.9	2	18	18	22	0.875707	17	10.38	0.961495	17	8.20635	0.858018	17	7.71532	1.07995	17	5.40467	1.18114	17	6.75358	1.04741	17	7.09899	1040	115.845	5.09717	0.898407	1.10283	1.22754	0.814637	0.0164449
XP_015626111.1	LOC4330499	4330499	PREDICTED: protease Do-like 7 isoform X2 [Oryza sativa Japonica Group]	83.3435	18.41	4	16	16	21	0.989804	16	4.45859	1.00733	16	3.68003	0.966176	16	6.88241	1.03333	16	3.63567	1.02676	16	9.79739	0.989033	16	4.95873	1092	119.716	5.92236	0.987771	1.01637	1.02896	0.971858	0.191917
XP_015631370.1	LOC4332851	4332851	PREDICTED: nucleolar protein 56 [Oryza sativa Japonica Group]	83.3147	26.63	1	14	14	23	1.03835	19	5.80046	1.12093	19	6.5814	0.981304	19	6.13958	0.979404	19	3.55598	0.991217	19	5.467	0.914822	19	7.61356	552	61.2937	8.52881	1.04686	0.961814	0.918761	1.08842	0.144457
XP_015647260.1	LOC4343108	4343108	PREDICTED: uncharacterized protein LOC4343108 [Oryza sativa Japonica Group]	83.2554	23.6	1	18	18	22	0.924441	19	6.02254	0.957144	19	4.88062	1.0305	19	5.29243	1.06152	19	5.83619	1.06715	19	3.03373	0.979653	19	6.47683	877	97.3301	7.59131	0.970695	1.03611	1.06739	0.936868	0.19625
XP_015632508.1	LOC4334300	4334300	PREDICTED: photosystem I reaction center subunit III, chloroplastic [Oryza sativa Japonica Group]	83.2258	24.58	1	5	5	16	1.3364	8	7.402	1.11565	8	6.47131	0.845947	8	5.9737	0.820517	8	3.21354	0.946117	8	4.90848	0.945919	8	5.2734	236	24.7511	9.49561	1.09933	0.904184	0.822486	1.21583	0.257357
XP_015647321.1	LOC4342644	4342644	PREDICTED: ras-related protein RABE1d [Oryza sativa Japonica Group]	83.1019	38.6	1	3	8	23	0.929029	3	13.9989	0.97807	3	5.41531	0.920157	3	15.1273	0.992869	3	9.76989	0.977719	3	10.8148	1.04911	3	4.64679	215	24.0262	7.85498	0.942419	1.00657	1.06807	0.93627	0.0853795
XP_015649887.1	LOC4344621	4344621	PREDICTED: actin-related protein 4 [Oryza sativa Japonica Group]	83.0803	37.7	1	14	14	20	0.983213	14	7.9446	1.02532	14	5.33677	0.973906	14	5.78128	0.992986	14	4.63806	1.01497	14	7.23693	0.980777	14	4.1836	443	48.4634	5.2876	0.994147	0.996244	1.00211	0.997895	0.916188
XP_015630007.1	LOC4334407	4334407	PREDICTED: 40S ribosomal protein S18 [Oryza sativa Japonica Group]	83.0764	32.89	3	5	5	23	1.01162	23	6.82257	0.988031	23	5.07436	1.15291	23	10.4111	1.01251	23	5.01716	0.931395	23	5.40304	0.902975	23	6.4986	152	17.6515	10.7407	1.05086	0.948958	0.903034	1.10738	0.170432
XP_015617957.1	LOC4350083	4350083	PREDICTED: methylthioribose-1-phosphate isomerase [Oryza sativa Japonica Group]	83.0685	31.55	1	10	10	19	0.935506	16	4.645	0.932638	16	3.64837	1.50762	16	9.94696	0.945803	16	3.0799	0.750726	16	7.71419	0.968576	16	7.0298	374	39.4835	5.35107	1.12526	0.888369	0.789481	1.26665	0.308685
XP_015614961.1	LOC4348230	4348230	PREDICTED: phosphoglucomutase, chloroplastic [Oryza sativa Japonica Group]	83.0557	32.84	1	14	14	21	1.0096	14	17.8914	1.10839	14	9.95277	0.971677	14	8.61273	0.905541	14	9.80782	0.998089	14	11.9474	0.94068	14	7.24061	609	66.0717	6.68311	1.02989	0.948103	0.920588	1.08626	0.169514
XP_015640454.1	LOC4327368	4327368	PREDICTED: ruvB-like protein 1 [Oryza sativa Japonica Group]	82.8632	40.44	1	4	15	21	1.00577	4	4.57792	1.09504	4	5.32983	0.965167	4	5.92286	1.00949	4	5.48071	0.931047	4	5.98363	0.994648	4	6.42609	455	49.6381	5.59229	1.02199	0.978393	0.957339	1.04456	0.390124
XP_015640583.1	LOC4339444	4339444	PREDICTED: protein IQ-DOMAIN 31 [Oryza sativa Japonica Group]	82.7745	30.14	1	14	15	22	0.939674	18	4.77575	1.01353	18	5.96975	0.919493	18	6.3502	1.06058	18	7.47612	1.14115	18	5.06611	0.958057	18	9.85129	574	63.7219	9.81787	0.957567	1.05326	1.09993	0.909146	0.187122
XP_015639165.1	LOC4337555	4337555	PREDICTED: ras-related protein RABA2a [Oryza sativa Japonica Group]	82.6634	50	2	6	10	22	0.974894	7	2.19121	0.992752	7	4.81647	1.00572	7	9.79425	1.00811	7	3.1973	1.03083	7	1.615	1.02292	7	8.58138	220	23.9873	6.56592	0.991122	1.02062	1.02976	0.9711	0.0571668
XP_015639973.1	LOC4338497	4338497	PREDICTED: nuclear pore complex protein NUP50B [Oryza sativa Japonica Group]	82.6135	29.66	1	11	11	24	0.995816	11	5.57963	1.02938	11	6.21785	1.03582	11	5.53993	0.985071	11	3.89097	1.0028	11	5.96724	0.995988	11	1.29793	472	49.6588	4.76709	1.02034	0.99462	0.974793	1.02586	0.12808
XP_015639202.1	LOC4337849	4337849	PREDICTED: 60S ribosomal protein L18-3 [Oryza sativa Japonica Group]	82.4673	33.51	1	6	7	20	1.07028	13	3.40375	1.05211	13	3.7914	1.05317	13	2.66946	0.960398	13	5.41502	0.98497	13	2.79694	0.918402	13	7.25242	188	21.2978	11.3999	1.05852	0.95459	0.901817	1.10887	0.00689669
XP_015621309.1	LOC4326513	4326513	PREDICTED: S-formylglutathione hydrolase isoform X1 [Oryza sativa Japonica Group]	82.4325	40.07	2	10	10	21	1.0082	19	9.63967	1.02244	19	6.8323	1.08048	19	7.38627	0.976843	19	5.61742	0.961781	19	7.99299	0.980616	19	7.02374	292	32.161	7.78174	1.03704	0.97308	0.938326	1.06573	0.0488149
XP_015625377.1	LOC4330075	4330075	PREDICTED: proteasome subunit alpha type-2-like [Oryza sativa Japonica Group]	82.3898	34.04	2	7	7	17	0.927788	10	7.19846	0.959735	10	5.94045	1.0141	10	8.74345	1.02599	10	7.19344	1.00197	10	9.64916	1.01849	10	4.17606	235	25.8283	5.47803	0.967208	1.01548	1.04991	0.95246	0.13889
XP_015636190.1	LOC4337506	4337506	PREDICTED: 30S ribosomal protein S17, chloroplastic [Oryza sativa Japonica Group]	82.2112	30.65	1	5	5	22	1.1118	18	8.93414	1.09258	18	8.23178	1.12684	18	9.48827	0.879414	18	9.68687	0.886979	18	5.51357	0.930426	18	10.3647	186	20.605	10.4771	1.1104	0.89894	0.80956	1.23524	0.000350922
XP_015627484.1	LOC4329135	4329135	PREDICTED: apoptosis inhibitor 5-A [Oryza sativa Japonica Group]	82.1395	29.05	1	16	16	23	1.01896	21	5.47412	1.04823	21	4.33108	0.942611	21	2.62912	0.973915	21	2.4238	1.04082	21	4.80687	1.02554	21	6.22604	537	59.9481	9.23193	1.00327	1.01342	1.01012	0.989977	0.799522
XP_015637105.1	LOC4336354	4336354	PREDICTED: glutaredoxin-C6 [Oryza sativa Japonica Group]	82.1156	45.67	1	6	6	19	1.03109	13	7.17541	0.982033	13	7.803	1.07801	13	6.22047	0.947754	13	4.62456	1.02189	13	6.82251	0.946654	13	5.97257	127	13.2728	7.07861	1.03038	0.972101	0.943441	1.05995	0.192768
XP_015623005.1	LOC4330750	4330750	PREDICTED: probable beta-D-xylosidase 7 [Oryza sativa Japonica Group]	82.0761	23.08	1	12	14	21	0.979303	13	5.21729	0.991331	13	3.01938	1.12211	13	8.0388	0.97733	13	5.56337	1.08383	13	6.67475	0.938451	13	5.44059	780	84.2531	6.78564	1.03092	0.999872	0.969886	1.03105	0.648429
XP_015616655.1	LOC4349749	4349749	PREDICTED: L-galactono-1,4-lactone dehydrogenase 1, mitochondrial [Oryza sativa Japonica Group]	82.0433	26.07	1	3	17	22	1.05044	4	2.89421	1.013	4	4.95002	1.04933	4	4.19593	0.950409	4	4.927	0.938863	4	4.46082	0.988686	4	5.74959	583	65.5449	7.62061	1.03759	0.959319	0.924565	1.08159	0.0157883
XP_015625274.1	LOC4328058	4328058	PREDICTED: ATP-dependent helicase BRM [Oryza sativa Japonica Group]	81.9458	10.42	1	18	18	21	0.96755	16	6.90989	1.04107	16	7.57203	0.95858	16	8.9996	1.00486	16	7.40756	1.04984	16	5.63147	0.998767	16	3.63571	2197	245.975	8.89502	0.989067	1.01782	1.02908	0.971746	0.401858
XP_015636290.1	LOC4335542	4335542	PREDICTED: cell division cycle 5-like protein [Oryza sativa Japonica Group]	81.863	19.14	1	16	17	21	0.986457	16	6.41262	1.02637	16	4.35584	0.98452	16	8.12434	1.00108	16	6.71393	1.03265	16	3.98026	0.989439	16	6.67711	972	109.616	5.23682	0.999114	1.00772	1.00862	0.991458	0.670462
XP_015622612.1	LOC4328274	4328274	PREDICTED: sucrose-phosphatase 2 [Oryza sativa Japonica Group]	81.8091	29.55	1	8	11	21	1.07499	10	4.5502	1.01353	10	5.85025	1.04076	10	6.61451	0.955102	10	4.97814	0.925939	10	3.10733	0.98974	10	5.03517	423	47.2248	5.8208	1.0431	0.956927	0.917392	1.09005	0.0282002
XP_015611534.1	LOC9266509	9266509	PREDICTED: 40S ribosomal protein S23 [Oryza sativa Japonica Group]	81.6995	29.58	2	6	6	22	1.01917	22	11.0891	1.01622	22	6.44437	1.10896	22	6.08869	0.978612	22	6.90078	0.994069	22	8.26949	0.90946	22	9.3778	142	15.6506	10.4331	1.04812	0.960713	0.916606	1.09098	0.094403
XP_015627835.1	LOC4331798	4331798	PREDICTED: omega-amidase, chloroplastic [Oryza sativa Japonica Group]	81.6976	30.77	1	9	9	20	1.06408	15	5.93239	1.07352	15	4.34209	1.0776	15	5.75312	0.944586	15	9.46278	0.959732	15	9.66546	0.971855	15	8.35163	351	37.9033	7.04932	1.07174	0.958725	0.894552	1.11788	0.000216296
XP_015650780.1	LOC4345047	4345047	PREDICTED: NADPH--cytochrome P450 reductase [Oryza sativa Japonica Group]	81.5593	23.78	1	11	13	19	0.95832	12	5.0348	0.922148	12	8.90121	0.895435	12	6.27213	1.09423	12	5.98729	1.04507	12	3.33263	1.0652	12	6.54879	719	78.6404	5.45264	0.925301	1.06816	1.1544	0.866253	0.00349764
XP_015626461.1	LOC4329922	4329922	PREDICTED: eukaryotic translation initiation factor 2A [Oryza sativa Japonica Group]	81.5395	32.76	1	13	13	21	1.07819	13	6.53033	1.03837	13	5.31925	1.03772	13	3.43104	0.991619	13	6.38466	0.945986	13	6.72654	0.935452	13	2.67318	522	56.9726	9.1001	1.05143	0.957686	0.910844	1.09788	0.0126908
XP_015643013.1	LOC4341281	4341281	PREDICTED: ABC transporter G family member 42 [Oryza sativa Japonica Group]	81.5367	12.63	16	14	16	21	0.998194	11	5.0552	0.991417	11	4.54972	0.92242	11	6.74779	1.00896	11	3.21608	1.05964	11	2.63386	1.04369	11	4.30176	1504	169.439	8.51416	0.970677	1.03743	1.06877	0.935657	0.0788871
XP_015633078.1	LOC4332286	4332286	PREDICTED: chorismate synthase 2, chloroplastic [Oryza sativa Japonica Group]	81.4961	22.83	3	11	11	23	1.04678	18	4.48295	0.971269	18	4.24158	0.930791	18	4.85355	1.01016	18	4.91768	1.02346	18	6.87103	1.02897	18	4.42899	438	46.8947	7.97217	0.982946	1.02086	1.03858	0.962857	0.332734
XP_015628426.1	LOC107277382	107277382	PREDICTED: uncharacterized protein LOC107277382 [Oryza sativa Japonica Group]	81.4192	57.64	2	8	8	20	0.844304	17	42.2486	1.00109	17	47.0592	0.97086	17	42.7102	0.98183	17	37.6339	0.943867	17	21.0003	0.988321	17	52.0539	203	21.9627	7.85498	0.938752	0.971339	1.03471	0.966452	0.550005
XP_015627368.1	LOC4329042	4329042	PREDICTED: 40S ribosomal protein S3a-like [Oryza sativa Japonica Group]	81.4053	48.66	1	4	10	21	0.0544207	4	914977	1.10316	4	19.9537	1.02561	4	18.8076	1.06582	4	16.5096	1.18456	4	12.0515	1.06939	4	14.5691	261	29.7408	9.83252	0.727729	1.10659	1.52061	0.657633	0.327143
XP_015632942.1	LOC9270815	9270815	PREDICTED: branched-chain-amino-acid aminotransferase-like protein 1 isoform X1 [Oryza sativa Japonica Group]	81.3642	27.71	2	13	13	22	1.0352	14	4.4659	1.05166	14	4.46797	1.04367	14	6.02974	0.952506	14	3.92799	0.987252	14	6.39781	0.971914	14	6.70469	563	62.9544	6.37939	1.04351	0.970557	0.930091	1.07516	0.00279208
XP_015625698.1	LOC4328147	4328147	PREDICTED: 3-isopropylmalate dehydratase large subunit [Oryza sativa Japonica Group]	81.3582	30.16	1	11	11	21	1.03674	9	6.18009	1.06949	9	7.73646	0.875625	9	12.2756	0.992629	9	7.32814	1.01748	9	1.15946	1.02464	9	7.6526	514	55.5047	7.32764	0.993952	1.01158	1.01774	0.98257	0.785866
XP_015647566.1	LOC4342601	4342601	PREDICTED: SEC12-like protein 1 [Oryza sativa Japonica Group]	81.3444	40.05	1	11	11	20	0.985033	12	3.85967	1.02005	12	11.7982	0.963446	12	8.17918	0.998427	12	4.08847	1.00642	12	2.09656	1.03577	12	9.46283	387	42.9206	6.62451	0.989511	1.01354	1.02428	0.976293	0.296359
XP_015631338.1	LOC4332718	4332718	PREDICTED: guanine nucleotide exchange factor SPIKE 1 [Oryza sativa Japonica Group]	81.137	9.86	1	17	17	21	0.949916	19	7.94155	1.00342	19	9.95642	0.981068	19	7.6092	1.03427	19	5.9067	1.10925	19	15.5771	0.990231	19	4.91615	1835	206.828	6.20166	0.978136	1.04458	1.06793	0.936389	0.15568
XP_015643847.1	LOC4340909	4340909	PREDICTED: pyrophosphate--fructose 6-phosphate 1-phosphotransferase subunit alpha [Oryza sativa Japonica Group]	81.1296	17.52	1	2	8	20	1.05418	3	2.93634	0.89539	3	9.19749	0.962236	3	3.72241	0.983471	3	0.521676	0.977232	3	8.57565	1.10315	3	7.71682	622	67.5155	7.25439	0.970603	1.02128	1.05222	0.950376	0.457039
XP_015626249.1	LOC4329095	4329095	PREDICTED: probable pre-mRNA-splicing factor ATP-dependent RNA helicase DEAH5 [Oryza sativa Japonica Group]	81.0377	16.69	1	17	17	22	0.987808	19	8.73418	1.0492	19	6.98244	0.982058	19	4.99512	0.99863	19	7.38767	1.00364	19	8.72582	1.01184	19	9.15319	1240	139.965	6.56592	1.00636	1.0047	0.998358	1.00164	0.943304
XP_015625718.1	LOC4326716	4326716	PREDICTED: peroxidase 2 [Oryza sativa Japonica Group]	80.9604	33.72	5	9	10	21	1.04104	12	4.56782	0.977459	12	5.41686	1.05788	12	6.06736	0.927908	12	4.1369	1.02522	12	5.36545	1.02846	12	5.82999	347	37.8893	6.93213	1.02546	0.993861	0.969185	1.03179	0.484726
XP_015631480.1	LOC4332999	4332999	PREDICTED: intron-binding protein aquarius [Oryza sativa Japonica Group]	80.77	13.99	1	16	16	20	0.97	10	4.98622	1.05441	10	4.09742	1.01179	10	3.20155	1.0097	10	6.46798	1.00064	10	4.71364	0.961512	10	6.47745	1572	179.749	5.61768	1.01206	0.990618	0.978809	1.02165	0.493636
XP_015624666.1	LOC4328642	4328642	PREDICTED: 26S protease regulatory subunit S10B homolog B [Oryza sativa Japonica Group]	80.7424	37	1	3	12	22	0.0359665	2	1.59263e+07	0.033165	2	9.66945e+06	0.0376237	2	1.71558e+07	1.39408	2	41.7307	1.41759	2	48.3264	1.46513	2	51.1639	400	44.5583	7.45947	0.0355851	1.4256	40.0618	0.0249614	3.0844e-07
XP_015622000.1	LOC4325116	4325116	PREDICTED: transcription factor Pur-alpha 1 [Oryza sativa Japonica Group]	80.6993	50.65	1	12	12	19	0.987993	11	5.52377	1.02897	11	5.32218	1.03413	11	4.31004	1.01095	11	2.11845	0.982449	11	11.6173	0.991641	11	5.86534	308	33.2998	6.06201	1.01703	0.995015	0.978351	1.02213	0.261151
XP_015647945.1	LOC4342685	4342685	PREDICTED: probable Xaa-Pro aminopeptidase P isoform X1 [Oryza sativa Japonica Group]	80.6976	32.45	3	18	19	21	1.08304	12	7.11627	1.0392	12	7.92578	1.02982	12	5.54801	0.940582	12	4.84777	0.906425	12	6.02132	0.991695	12	9.78752	718	78.5454	6.26514	1.05069	0.946234	0.900584	1.11039	0.0245515
XP_015627934.1	LOC4333610	4333610	PREDICTED: dehydrin HIRD11 [Oryza sativa Japonica Group]	80.6801	44.57	1	5	5	20	1.03182	19	4.99043	0.851734	19	5.7642	1.07423	19	6.04129	0.977054	19	8.28719	1.04657	19	3.83922	1.02523	19	6.06978	92	10.3571	7.23975	0.985929	1.01629	1.03079	0.97013	0.691939
XP_015631695.1	LOC4331503	4331503	PREDICTED: epidermal growth factor receptor substrate 15 [Oryza sativa Japonica Group]	80.6216	17.04	1	14	15	21	0.930234	14	9.43851	1.00133	14	6.03546	0.976379	14	8.4031	1.04323	14	5.93137	1.10932	14	13.8202	1.02593	14	9.20375	1068	113.56	5.88428	0.969315	1.05949	1.09303	0.914886	0.0516436
XP_015636931.1	LOC4336083	4336083	PREDICTED: plant UBX domain-containing protein 4 [Oryza sativa Japonica Group]	80.4854	32.48	1	8	8	18	1.00955	9	8.3379	0.971474	9	11.1738	1.03334	9	4.27071	1.00866	9	10.2714	1.00025	9	6.82254	1.01382	9	5.39698	311	33.0023	5.5415	1.00479	1.00758	1.00278	0.997231	0.887115
XP_015640544.1	LOC4339800	4339800	PREDICTED: V-type proton ATPase subunit C [Oryza sativa Japonica Group]	80.4561	38.2	1	11	11	19	0.920533	11	11.7954	0.938277	11	9.4313	0.987291	11	7.31218	1.03504	11	11.4264	1.0114	11	6.63015	1.06258	11	3.86429	377	42.6517	5.64307	0.9487	1.03634	1.09238	0.915434	0.0242887
XP_015614466.1	LOC4325966	4325966	PREDICTED: transmembrane protein 214-B [Oryza sativa Japonica Group]	80.4236	21.33	1	11	11	20	1.00329	14	6.07321	0.988145	14	4.67373	0.977905	14	5.64239	1.03977	14	9.6383	1.04043	14	3.12368	0.994099	14	4.12584	586	63.277	8.74854	0.989779	1.02477	1.03535	0.965859	0.10891
XP_015621611.1	LOC4325097	4325097	PREDICTED: uncharacterized protein LOC4325097 [Oryza sativa Japonica Group]	80.4106	22.88	1	12	12	18	1.2324	14	11.3376	1.16164	14	3.61264	0.945242	14	2.53738	0.84504	14	8.2522	0.921306	14	7.13027	0.935061	14	6.89467	708	74.0583	6.50732	1.1131	0.900469	0.808977	1.23613	0.0792322
XP_015619944.1	LOC4351321	4351321	PREDICTED: probable chalcone--flavonone isomerase 3 isoform X2 [Oryza sativa Japonica Group]	80.3603	49.06	2	2	8	17	1.04953	2	7.68348	0.92124	2	3.10835	1.08705	2	1.65726	0.878658	2	1.4011	1.01365	2	2.41581	1.07705	2	7.32055	212	23.6042	4.89404	1.01927	0.989787	0.97107	1.02979	0.721533
XP_015622800.1	LOC4326612	4326612	PREDICTED: probable aldo-keto reductase 1 [Oryza sativa Japonica Group]	80.3033	31.4	1	11	11	21	1.02317	17	6.41123	1.0686	17	6.57978	1.09777	17	6.63375	0.933441	17	6.35493	0.955312	17	6.15119	0.965695	17	7.91766	344	37.8916	6.72705	1.06318	0.951483	0.894941	1.11739	0.00921181
XP_015638739.1	LOC4339162	4339162	PREDICTED: 60S ribosomal protein L30 [Oryza sativa Japonica Group]	80.2834	66.07	2	5	7	19	1.04539	6	6.93778	1.03706	6	3.87319	1.16205	6	2.34206	0.936561	6	5.34185	0.962446	6	8.37603	0.905055	6	4.47966	112	12.3525	9.5542	1.0815	0.934688	0.86425	1.15707	0.0281645
XP_015649937.1	LOC4346299	4346299	PREDICTED: monodehydroascorbate reductase [Oryza sativa Japonica Group]	80.1987	28.74	1	5	12	23	0.995955	7	10.7494	0.856294	7	5.37641	0.799185	7	7.06845	1.1749	7	1.87089	1.03303	7	7.56004	1.09937	7	1.58003	435	46.656	5.46533	0.883811	1.10243	1.24736	0.801692	0.03756
XP_015631518.1	LOC4334494	4334494	PREDICTED: serine/threonine-protein phosphatase PP2A-2 catalytic subunit [Oryza sativa Japonica Group]	79.956	31.92	1	2	8	19	0.829111	1		0.999502	1		1.00087	1		1.03618	1		1.11378	1		1.03683	1		307	35.2201	5.32568	0.94316	1.06226	1.12628	0.887877	0.129726
XP_015612089.1	LOC4326647	4326647	PREDICTED: 10-deacetylbaccatin III 10-O-acetyltransferase [Oryza sativa Japonica Group]	79.8959	30.99	1	10	12	20	0.96574	15	6.20508	0.942069	15	9.90748	0.923476	15	12.251	1.00058	15	10.3978	1.01851	15	11.4296	1.08575	15	8.56171	513	54.0324	5.40186	0.943762	1.03495	1.09662	0.911895	0.0334982
XP_015644580.1	LOC4342996	4342996	PREDICTED: spermidine synthase 1 [Oryza sativa Japonica Group]	79.8398	34.98	1	7	8	16	1.0493	7	5.58359	1.0255	7	3.36937	1.03225	7	8.52769	0.955165	7	3.9158	0.982753	7	5.33875	0.980594	7	7.80007	323	35.1236	5.40186	1.03568	0.972837	0.939318	1.0646	0.00518592
XP_015646837.1	LOC4343083	4343083	PREDICTED: uncharacterized protein LOC4343083 [Oryza sativa Japonica Group]	79.8	12.96	3	10	12	19	1.04093	11	13.9512	0.968147	11	5.08334	1.06216	11	15.5446	0.972085	11	5.34979	1.0669	11	9.50651	1.0247	11	4.86509	1219	133.999	5.64307	1.02375	1.02123	0.997537	1.00247	0.952201
XP_015614160.1	GRXS11	4349033	PREDICTED: uncharacterized protein LOC4349033 [Oryza sativa Japonica Group]	79.7128	13.23	1	8	8	17	0.957169	7	7.98027	0.959119	7	13.1764	0.997543	7	10.8619	1.01346	7	3.49783	0.980937	7	4.74195	1.03481	7	9.58397	975	106.731	6.60986	0.971277	1.00973	1.03959	0.961915	0.133161
XP_015633079.1	LOC4333881	4333881	PREDICTED: protein CASP [Oryza sativa Japonica Group]	79.6103	24	1	18	18	23	1.00938	18	4.67284	0.979615	18	4.39092	0.981931	18	6.71694	1.02781	18	5.08053	1.07969	18	4.34055	0.991223	18	5.43381	700	80.4523	5.31299	0.990307	1.03291	1.04302	0.958758	0.19482
XP_015641356.1	LOC4340015	4340015	PREDICTED: magnesium protoporphyrin IX methyltransferase, chloroplastic [Oryza sativa Japonica Group]	79.5725	38.65	1	14	14	22	1.18784	22	11.7245	1.1651	22	5.60717	1.05737	22	4.57449	0.82459	22	11.0979	0.896971	22	8.30621	0.888647	22	7.10487	326	34.9052	9.26123	1.13677	0.870069	0.765388	1.30653	0.00449928
XP_015633139.1	LOC4332774	4332774	PREDICTED: fumarate hydratase 1, mitochondrial [Oryza sativa Japonica Group]	79.5699	27.69	1	12	12	22	1.00009	20	5.46683	0.993618	20	5.05236	0.961357	20	6.12746	1.01156	20	5.06997	1.01343	20	4.06671	1.05187	20	4.55089	502	53.6486	7.37158	0.98502	1.02562	1.04122	0.960415	0.0844209
XP_015630946.1	LOC4334308	4334308	PREDICTED: inosine-5'-monophosphate dehydrogenase [Oryza sativa Japonica Group]	79.5411	25.95	1	9	9	16	1.08479	10	7.64265	1.06878	10	7.35717	1.11013	10	5.16047	0.949349	10	4.62208	0.90039	10	2.26268	0.919722	10	5.52315	501	52.6228	6.46826	1.0879	0.923154	0.848567	1.17846	0.000905432
XP_015643924.1	LOC4341977	4341977	PREDICTED: L-arabinokinase isoform X2 [Oryza sativa Japonica Group]	79.5082	20.62	2	17	18	22	1.00276	17	10.8738	0.983558	17	7.01404	1.04106	17	6.95167	1.00538	17	9.03496	1.00335	17	8.20895	1.01774	17	1.8455	994	109.06	5.97314	1.00913	1.00882	0.999702	1.0003	0.987102
XP_015622838.1	LOC4325312	4325312	PREDICTED: GTP-binding nuclear protein Ran-1 [Oryza sativa Japonica Group]	79.483	33.48	1	1	7	22	0.982547	1		0.986219	1		1.12201	1		1.02207	1		0.949031	1		0.965839	1		221	24.9866	6.85889	1.03026	0.97898	0.950228	1.05238	0.370936
XP_015621540.1	LOC4327301	4327301	PREDICTED: ATP-dependent 6-phosphofructokinase 6 [Oryza sativa Japonica Group]	79.373	20.53	2	6	9	20	0.972595	7	4.07168	0.967509	7	2.42334	0.985916	7	8.21832	1.02554	7	5.93227	0.978187	7	4.46373	1.05445	7	3.83538	531	57.8045	7.86963	0.97534	1.01939	1.04517	0.956786	0.12668
XP_015612279.1	LOC4347093	4347093	PREDICTED: cellulose synthase A catalytic subunit 9 [UDP-forming] [Oryza sativa Japonica Group]	79.3406	13.55	1	7	13	21	0.835872	5	2.79714	0.830861	5	6.21361	0.788626	5	11.0789	1.16047	5	3.43201	1.35122	5	8.40372	1.09435	5	6.31965	1055	118.621	6.85889	0.818453	1.20202	1.46864	0.680901	0.00810614
XP_015611782.1	LOC4347415	4347415	PREDICTED: cytochrome c1 [Oryza sativa Japonica Group]	79.2718	40	1	4	4	18	0.687805	5	16.1952	0.838439	5	15.4226	0.867618	5	4.37605	1.19007	5	4.51039	1.12533	5	11.832	1.23089	5	2.57992	150	15.0962	3.75146	0.797954	1.1821	1.48141	0.675031	0.00379531
XP_015647517.1	LOC4343118	4343118	PREDICTED: phosphomannomutase/phosphoglucomutase isoform X2 [Oryza sativa Japonica Group]	79.1689	28.73	2	12	12	20	1.04907	13	4.66102	1.03608	13	1.7353	0.989714	13	4.89511	0.992792	13	1.6341	0.938664	13	6.82088	1.00572	13	3.88079	543	58.4392	6.06201	1.02495	0.97906	0.955223	1.04688	0.168282
XP_015620985.1	LOC4327779	4327779	PREDICTED: exportin-2 [Oryza sativa Japonica Group]	79.123	16.89	1	14	14	21	1.02086	14	6.09357	1.02314	14	4.87486	0.998681	14	8.60845	0.969043	14	6.50197	0.97869	14	6.2292	1.01659	14	4.51558	983	108.291	5.24951	1.01423	0.988108	0.974247	1.02643	0.188066
XP_015639995.1	LOC4339002	4339002	PREDICTED: ATP-dependent zinc metalloprotease FTSH 8, mitochondrial [Oryza sativa Japonica Group]	79.1167	22.38	2	17	17	22	0.994831	18	5.14001	0.964099	18	5.16994	0.981041	18	5.4446	1.04209	18	4.00587	0.995961	18	5.16144	1.01456	18	5.78142	822	90.0181	7.53271	0.97999	1.01754	1.03831	0.963099	0.079789
XP_015620549.1	LOC4352408	4352408	PREDICTED: phenylalanine--tRNA ligase, chloroplastic/mitochondrial isoform X1 [Oryza sativa Japonica Group]	79.1073	29.46	2	11	11	20	1.18122	11	6.62349	1.13991	11	6.0609	1.00544	11	9.3766	0.894059	11	3.41449	0.904702	11	5.8357	0.93234	11	4.57068	448	51.1337	6.48096	1.10886	0.910367	0.820994	1.21804	0.0216372
XP_015636209.1	LOC4336316	4336316	PREDICTED: trafficking protein particle complex II-specific subunit 120 homolog [Oryza sativa Japonica Group]	79.0842	16.76	1	15	15	22	0.993334	16	9.00602	0.95753	16	15.0788	1.01436	16	9.74581	0.998337	16	4.63385	1.06294	16	8.47172	1.01822	16	10.9287	1187	129.292	6.99072	0.988408	1.0265	1.03854	0.962892	0.206642
XP_015628738.1	LOC4334675	4334675	PREDICTED: calreticulin-like [Oryza sativa Japonica Group]	79.0257	26.24	1	7	13	24	0.992625	6	1.43798	0.966208	6	4.55682	1.08659	6	6.95429	0.918198	6	4.85607	1.11445	6	1.27565	0.972295	6	2.07724	442	50.0785	4.84326	1.01514	1.00165	0.986709	1.01347	0.854477
XP_015616255.1	LOC4325010	4325010	PREDICTED: protein PLASTID TRANSCRIPTIONALLY ACTIVE 10 [Oryza sativa Japonica Group]	79.0138	25.96	1	16	16	20	1.16223	15	7.75671	1.13278	15	15.6926	0.984523	15	7.23486	0.897382	15	9.1258	0.922178	15	8.45858	0.927752	15	7.3397	651	77.2754	5.36377	1.09318	0.915771	0.837716	1.19372	0.0335106
XP_015636673.1	LOC4335025	4335025	PREDICTED: protein argonaute 4B [Oryza sativa Japonica Group]	78.9546	19.1	2	14	15	20	1.00333	14	5.17891	1.05897	14	3.10709	1.00706	14	4.48042	0.978483	14	2.77439	1.02703	14	4.55722	0.959601	14	4.55333	911	101.676	8.89502	1.02312	0.988371	0.966036	1.03516	0.266645
XP_015612521.1	LOC4346972	4346972	PREDICTED: annexin D5 [Oryza sativa Japonica Group]	78.915	41.9	1	12	12	21	0.9613	18	8.16526	0.981017	18	4.03811	1.03933	18	7.05735	1.01329	18	6.08978	1.00681	18	4.74414	1.0499	18	4.97627	315	35.6433	8.79248	0.993883	1.02333	1.02963	0.971221	0.336596
XP_015613408.1	LOC4349270	4349270	PREDICTED: glutathione S-transferase APIC [Oryza sativa Japonica Group]	78.8748	31.65	1	7	8	21	0.907532	13	5.63323	0.914654	13	5.63721	1.01623	13	2.59286	1.03464	13	7.4246	1.11367	13	4.95542	1.01079	13	3.89383	278	30.8255	6.94678	0.946138	1.05303	1.11298	0.898487	0.0848282
XP_015614937.1	LOC4349436	4349436	PREDICTED: dynamin-related protein 1E [Oryza sativa Japonica Group]	78.8382	28.8	1	8	15	20	0.969696	7	8.28421	1.01246	7	2.79686	0.94719	7	3.44227	1.0239	7	3.4386	0.973052	7	2.91741	1.08319	7	3.79903	618	69.3381	7.60596	0.97645	1.02671	1.05148	0.951043	0.247355
XP_015627045.1	LOC4327971	4327971	PREDICTED: protein disulfide isomerase-like 1-4 [Oryza sativa Japonica Group]	78.781	20.96	1	11	11	20	1.00063	19	3.71553	0.993528	19	5.44713	1.04829	19	3.42123	1.01736	19	4.90655	1.02932	19	3.19159	0.926957	19	6.56588	563	62.2144	4.93213	1.01415	0.99121	0.977382	1.02314	0.564838
XP_015636912.1	LOC4336174	4336174	PREDICTED: eukaryotic translation initiation factor 4B1 [Oryza sativa Japonica Group]	78.7737	33.46	1	14	16	19	0.991229	12	4.37521	1.00614	12	7.73771	1.0026	12	4.28909	1.00758	12	7.29478	1.02809	12	3.72006	1.00334	12	2.16859	532	57.4485	8.88037	0.99999	1.013	1.01301	0.987156	0.216256
XP_015615389.1	LOC4350906	4350906	PREDICTED: serine--tRNA ligase, chloroplastic/mitochondrial [Oryza sativa Japonica Group]	78.7556	26.52	1	10	10	19	1.14052	13	10.668	1.12061	13	11.3839	1.08368	13	6.83362	0.866218	13	8.22729	0.861074	13	4.12439	0.9105	13	12.317	509	55.7205	6.18896	1.11494	0.879264	0.788621	1.26804	0.000500897
XP_015650929.1	LOC4344931	4344931	PREDICTED: bifunctional purine biosynthesis protein PurH isoform X2 [Oryza sativa Japonica Group]	78.6715	25.67	2	15	15	22	1.19409	17	7.15804	1.14172	17	4.4429	1.08151	17	9.18862	0.845866	17	4.84223	0.883178	17	9.76629	0.867159	17	6.02751	600	64.6107	7.10791	1.13911	0.865401	0.759718	1.31628	0.00133279
XP_015632454.1	LOC4332427	4332427	PREDICTED: probable ADP-ribosylation factor GTPase-activating protein AGD6 [Oryza sativa Japonica Group]	78.6408	30.02	1	12	12	23	0.963634	19	8.81118	0.921354	19	10.04	0.974283	19	9.64114	1.06618	19	6.16763	1.05393	19	7.00413	1.00036	19	5.45886	453	48.8532	7.10791	0.953091	1.04016	1.09135	0.916292	0.0281858
XP_015630732.1	LOC4332409	4332409	PREDICTED: putative clathrin assembly protein At2g25430 [Oryza sativa Japonica Group]	78.6377	23.35	1	13	13	22	1.03197	17	10.8949	1.00674	17	2.74009	0.986088	17	5.35583	0.977316	17	7.33595	1.06307	17	7.93379	0.986604	17	5.74779	651	71.9943	5.64307	1.00827	1.009	1.00073	0.999275	0.981862
XP_015619928.1	LOC4351619	4351619	PREDICTED: gamma carbonic anhydrase 2, mitochondrial [Oryza sativa Japonica Group]	78.4054	39.19	2	9	9	19	1.02099	14	7.06	0.995729	14	5.17828	1.00879	14	3.09594	0.998076	14	2.64051	0.9894	14	7.62972	1.011	14	3.73815	273	29.6134	6.91748	1.0085	0.999493	0.991068	1.00901	0.402161
XP_015632351.1	LOC4333201	4333201	PREDICTED: allene oxide cyclase 3, chloroplastic [Oryza sativa Japonica Group]	78.3617	35.42	2	7	7	20	0.913218	15	8.30847	0.905632	15	5.90326	0.911766	15	3.82407	1.09645	15	12.8679	1.05754	15	7.60227	1.10653	15	4.24817	240	26.0345	9.23193	0.910205	1.08684	1.19406	0.837481	0.000306747
XP_015632334.1	LOC4331874	4331874	PREDICTED: protein ASPARTIC PROTEASE IN GUARD CELL 2 [Oryza sativa Japonica Group]	78.2664	22.83	1	6	6	15	1.02298	7	6.57095	0.969753	7	6.26931	1.32574	7	8.64014	0.95195	7	2.83061	0.96399	7	6.00846	0.846545	7	2.4547	438	45.0484	7.06396	1.10616	0.920828	0.832457	1.20126	0.188272
XP_015612020.1	LOC4346802	4346802	PREDICTED: proton pump-interactor 1 [Oryza sativa Japonica Group]	78.2014	19.62	1	11	11	20	0.986467	14	2.338	0.999238	14	5.02061	0.941686	14	4.65501	1.0377	14	3.55363	1.11436	14	2.53157	0.968503	14	4.84145	627	70.1337	9.01221	0.975797	1.04019	1.06599	0.938097	0.230731
XP_015650665.1	LOC4345657	4345657	PREDICTED: malate dehydrogenase, chloroplastic [Oryza sativa Japonica Group]	78.1532	26.45	1	1	8	18	0.975276	1		0.9518	1		0.890252	1		1.08041	1		1.04014	1		1.06459	1		397	41.5128	7.44482	0.939109	1.06171	1.13055	0.884524	0.0117805
XP_015632447.1	LOC4334484	4334484	PREDICTED: protein YLS3 [Oryza sativa Japonica Group]	78.044	29.23	1	4	4	18	0.936396	11	8.41274	0.958457	11	9.61762	1.16087	11	5.35689	0.942327	11	8.27647	1.01871	11	7.7005	1.00792	11	6.44426	195	19.783	8.47021	1.01858	0.989652	0.971605	1.02923	0.720501
XP_015614528.1	LOC4349202	4349202	PREDICTED: probable glutathione S-transferase GSTU6 [Oryza sativa Japonica Group]	77.9854	42.32	4	7	9	19	0.856425	14	15.4813	0.872051	14	13.1519	0.970417	14	4.74793	0.972016	14	3.69928	1.05433	14	7.5069	1.26457	14	12.4942	241	25.6554	5.51611	0.899631	1.09697	1.21936	0.820104	0.104056
XP_015627280.1	LOC4329967	4329967	PREDICTED: temperature-induced lipocalin-1 [Oryza sativa Japonica Group]	77.9149	37.44	1	7	7	20	1.10862	15	7.75246	1.03558	15	3.61498	1.11156	15	9.73612	0.945551	15	7.51956	0.898367	15	7.1478	0.969907	15	2.74141	195	22.2072	5.38916	1.08525	0.937942	0.86426	1.15706	0.010596
XP_015622103.1	LOC4326471	4326471	PREDICTED: salt stress-induced protein [Oryza sativa Japonica Group]	77.8576	62.07	1	6	6	18	0.698739	12	32.3897	0.714883	12	21.3181	0.735209	12	7.54122	1.39601	12	7.33614	1.1079	12	5.75065	1.35732	12	9.0471	145	15.1627	5.14795	0.716277	1.28708	1.7969	0.556514	0.00328332
XP_015635565.1	LOC4336550	4336550	PREDICTED: uncharacterized protein LOC4336550 [Oryza sativa Japonica Group]	77.8315	19.38	1	14	14	20	1.03743	16	5.57238	1.05687	16	4.85696	0.97892	16	9.0827	0.963459	16	6.94201	0.951448	16	2.60817	1.01309	16	3.90149	774	86.5964	5.87158	1.02441	0.976	0.952745	1.0496	0.182825
XP_015630898.1	LOC4333840	4333840	PREDICTED: eukaryotic peptide chain release factor subunit 1-3 [Oryza sativa Japonica Group]	77.8051	23.11	3	3	9	21	1.0293	4	0.963483	1.04216	4	4.97842	1.09961	4	1.76374	0.944561	4	5.56482	1.03306	4	4.43095	0.93605	4	3.19167	437	48.9669	5.51611	1.05702	0.971223	0.918829	1.08834	0.0857658
XP_015617162.1	LOC4350359	4350359	PREDICTED: protein krasavietz [Oryza sativa Japonica Group]	77.6353	32.77	1	13	13	19	0.990785	12	7.67963	1.02749	12	3.91409	1.02043	12	7.84375	0.99573	12	6.10664	1.01286	12	7.90496	1.01626	12	8.54447	412	47.2798	5.45264	1.0129	1.00828	0.995439	1.00458	0.738626
XP_015633122.1	LOC4334679	4334679	PREDICTED: galactokinase [Oryza sativa Japonica Group]	77.5856	25.1	1	12	12	19	1.03585	18	4.45477	1.04087	18	4.58423	1.02927	18	6.51671	0.988989	18	5.37214	0.994171	18	4.38594	0.959252	18	5.11715	506	54.6588	6.88818	1.03533	0.980804	0.947332	1.0556	0.00871894
XP_015624692.1	LOC4331189	4331189	PREDICTED: 50S ribosomal protein L9, chloroplastic [Oryza sativa Japonica Group]	77.58	41.71	1	8	8	21	1.24678	21	6.53955	1.07691	21	5.61855	1.20717	21	6.11276	0.815105	21	5.08795	0.850925	21	4.19252	0.853671	21	4.66005	187	20.7715	9.92041	1.17695	0.8399	0.713622	1.4013	0.00308901
XP_015643850.1	LOC4340263	4340263	PREDICTED: zinc finger CCCH domain-containing protein 40 [Oryza sativa Japonica Group]	77.5696	22.82	1	2	11	22	1.15056	3	1.48603	1.00976	3	2.99066	1.09218	3	4.676	0.930648	3	0.435272	0.941557	3	4.75028	0.942268	3	2.73638	482	53.9754	7.89893	1.08417	0.938158	0.865326	1.15563	0.0235916
XP_015647822.1	LOC4342480	4342480	PREDICTED: proline--tRNA ligase, chloroplastic/mitochondrial [Oryza sativa Japonica Group]	77.5055	31.01	1	12	12	18	1.10966	13	9.46709	1.11066	13	10.0133	1.00995	13	8.51767	0.930197	13	7.05713	0.931618	13	6.65239	0.941399	13	5.1074	545	60.3678	7.26904	1.07676	0.934405	0.867795	1.15235	0.0132829
XP_015644695.1	LOC4342292	4342292	PREDICTED: protein HGV2 [Oryza sativa Japonica Group]	77.4644	33.9	1	13	13	20	0.983651	16	9.29438	0.995015	16	11.1205	0.989368	16	12.3953	0.997394	16	8.99408	1.01428	16	15.3457	0.971581	16	5.93946	469	49.9268	4.48779	0.989345	0.99442	1.00513	0.994896	0.712867
XP_015621695.1	LOC4325628	4325628	PREDICTED: subtilisin-like protease SBT3.5 [Oryza sativa Japonica Group]	77.4407	14.91	2	9	9	20	0.867571	17	12.959	0.777802	17	6.13846	0.786066	17	11.1266	1.3215	17	10.8898	0.997519	17	8.59888	1.14888	17	5.61552	738	79.7251	7.75244	0.810479	1.15597	1.42628	0.701126	0.0242358
NP_039383.1	psaA	3131406	photosystem I P700 chlorophyll a apoprotein A1 (plastid) [Oryza sativa Japonica Group]	77.3993	9.2	1	8	8	24	1.40371	24	8.34497	1.27103	24	10.3356	0.727451	24	13.9408	0.767814	24	3.05706	0.950295	24	6.56831	0.892295	24	6.56063	750	83.3317	7.34229	1.13407	0.870134	0.76727	1.30332	0.284536
XP_015651095.1	LOC4346056	4346056	PREDICTED: spindle pole body component 110 isoform X2 [Oryza sativa Japonica Group]	77.3819	30.75	2	13	13	20	1.115	18	8.22155	0.989601	18	6.11133	1.02943	18	7.97444	0.961795	18	9.08791	0.994074	18	4.68271	0.95885	18	5.07233	452	50.8263	9.39307	1.04467	0.971573	0.930024	1.07524	0.131731
XP_015631311.1	LOC4332341	4332341	PREDICTED: anthranilate synthase alpha subunit 2, chloroplastic [Oryza sativa Japonica Group]	77.3675	24.75	1	12	13	21	0.968856	18	12.7513	0.955761	18	5.98096	0.921583	18	15.1953	1.05366	18	10.0045	1.03983	18	11.2919	1.05313	18	6.95492	606	66.9459	7.12256	0.948733	1.04888	1.10555	0.904524	0.00248867
XP_015625243.1	LOC4330691	4330691	PREDICTED: uncharacterized protein LOC4330691 [Oryza sativa Japonica Group]	77.3553	10.47	1	9	15	22	1.00653	10	5.03169	1.00213	10	4.1045	1.03595	10	5.33745	1.00071	10	3.10738	1.00756	10	4.7145	0.972896	10	3.28195	1671	178.208	7.51807	1.01487	0.993724	0.979162	1.02128	0.231441
XP_015644212.1	LOC4341358	4341358	PREDICTED: beta-galactosidase 9 [Oryza sativa Japonica Group]	77.212	19.3	1	10	11	17	1.00978	11	4.01309	0.996907	11	4.19631	1.12948	11	7.01825	0.930197	11	2.55967	0.984564	11	8.47482	0.949321	11	5.42551	715	78.2303	7.6499	1.04539	0.954694	0.913243	1.095	0.114738
XP_015626440.1	LOC4328210	4328210	PREDICTED: structural maintenance of chromosomes protein 3 isoform X1 [Oryza sativa Japonica Group]	76.9847	15.45	3	17	17	21	0.993649	17	6.11127	1.03961	17	4.69463	0.983879	17	5.78012	0.984508	17	2.91597	0.996209	17	6.00052	1.00313	17	7.37914	1204	138.452	7.35693	1.00571	0.994614	0.988965	1.01116	0.571295
XP_015614182.1	LOC4349475	4349475	PREDICTED: mitochondrial carnitine/acylcarnitine carrier-like protein [Oryza sativa Japonica Group]	76.9727	36.08	1	7	9	19	1.1172	4	3.67285	1.11557	4	1.43683	1.00639	4	1.08355	0.921071	4	2.16677	0.935349	4	2.02211	0.922002	4	2.72744	316	31.5345	9.30518	1.07972	0.926141	0.857759	1.16583	0.0141933
XP_015629202.1	LOC4332782	4332782	PREDICTED: peroxidase 70 isoform X1 [Oryza sativa Japonica Group]	76.9613	39.69	2	8	9	18	1.21999	11	9.37531	1.04325	11	2.96373	1.17274	11	7.46553	0.816403	11	15.1816	0.92233	11	3.60978	0.906718	11	2.26537	320	33.4056	6.97607	1.14533	0.881817	0.769926	1.29883	0.0133726
XP_015627719.1	LOC4329938	4329938	PREDICTED: acetolactate synthase small subunit 2, chloroplastic isoform X2 [Oryza sativa Japonica Group]	76.8778	24.74	2	6	9	17	1.1096	10	6.83951	1.11043	10	9.73634	1.12746	10	6.322	0.904317	10	3.26174	0.861717	10	9.42938	0.904608	10	3.87597	481	51.8192	7.51807	1.11583	0.890214	0.797803	1.25344	0.000125997
XP_015611347.1	LOC4326284	4326284	PREDICTED: ABC transporter C family member 4 [Oryza sativa Japonica Group]	76.8327	11.26	9	12	14	21	1.01879	14	8.31421	0.966724	14	11.9574	1.03282	14	6.55161	0.972903	14	4.41004	0.997169	14	7.01569	1.04237	14	11.0635	1527	167.533	7.91357	1.00611	1.00415	0.998049	1.00196	0.948586
XP_015644654.1	LOC4342408	4342408	PREDICTED: 40S ribosomal protein S12 [Oryza sativa Japonica Group]	76.7838	48.55	2	7	7	17	1.05034	11	11.731	1.09915	11	8.76372	1.1412	11	11.0803	0.940817	11	10.8604	0.954492	11	11.3597	0.898351	11	1.34784	138	14.7895	5.51611	1.0969	0.93122	0.848958	1.17791	0.00606089
XP_015630455.1	LOC4334029	4334029	PREDICTED: endoglucanase 10 [Oryza sativa Japonica Group]	76.7477	23.06	2	11	11	17	0.90526	12	5.45871	0.941145	12	7.27647	0.902769	12	4.1052	1.12333	12	3.82381	1.08498	12	4.37773	1.02615	12	4.15865	620	69.0224	8.95361	0.916391	1.07815	1.17652	0.849965	0.00633343
XP_015631466.1	LOC4333345	4333345	PREDICTED: lysine--tRNA ligase [Oryza sativa Japonica Group]	76.7441	26.74	1	14	14	21	1.00692	20	10.3547	1.08282	20	5.92228	1.00737	20	8.95534	1.0323	20	11.3463	0.98663	20	6.62986	1.02675	20	6.64732	602	68.3435	6.20166	1.03237	1.01523	0.983398	1.01688	0.586782
XP_015640653.1	LOC4338802	4338802	PREDICTED: beta-hexosaminidase 3 [Oryza sativa Japonica Group]	76.707	28.25	1	13	13	20	1.00793	15	4.75804	0.949542	15	5.04047	1.22806	15	4.68187	0.942977	15	5.14321	0.991249	15	4.90832	0.919656	15	5.24117	531	58.9268	6.0874	1.06184	0.951294	0.895889	1.11621	0.2745
XP_015638813.1	LOC4338023	4338023	PREDICTED: acid phosphatase 1 [Oryza sativa Japonica Group]	76.7032	29.06	2	4	5	16	0.868558	6	14.2244	0.901128	6	2.42503	1.2754	6	7.06841	0.951714	6	5.75165	1.04271	6	7.90708	0.980887	6	2.00531	265	28.6506	6.39209	1.01503	0.99177	0.977087	1.02345	0.869923
XP_015650912.1	LOC4344707	4344707	PREDICTED: stomatin-like protein 2, mitochondrial [Oryza sativa Japonica Group]	76.6889	25.99	2	9	9	19	1.03339	11	4.18021	0.997926	11	8.00828	0.976128	11	4.26077	1.01471	11	4.41876	0.97377	11	3.87882	1.03286	11	1.42094	377	41.9018	7.51807	1.00248	1.00712	1.00462	0.995397	0.857203
XP_015647533.1	LOC4342553	4342553	PREDICTED: ruvB-like protein 1 [Oryza sativa Japonica Group]	76.6754	34.07	1	1	12	19	1.00689	2	4.62542	1.07147	2	3.52734	0.973108	2	5.04897	0.979638	2	3.81125	0.964005	2	2.15083	1.02231	2	2.1154	455	49.5801	5.69385	1.01716	0.98865	0.971974	1.02883	0.445344
XP_015635842.1	LOC4335335	4335335	PREDICTED: LOW QUALITY PROTEIN: primary amine oxidase [Oryza sativa Japonica Group]	76.5973	19.63	1	11	11	21	1.03661	16	9.15002	1.00847	16	6.98268	0.991419	16	15.4871	0.971107	16	4.5082	0.997258	16	5.76619	1.02743	16	4.64758	749	83.0624	6.56592	1.01217	0.998599	0.986596	1.01359	0.552338
XP_015630467.1	LOC4332771	4332771	PREDICTED: uroporphyrinogen decarboxylase 2, chloroplastic [Oryza sativa Japonica Group]	76.5541	31.03	1	9	9	18	1.19737	8	4.49428	1.1553	8	6.17347	1.08629	8	4.52197	0.875083	8	3.61883	0.865102	8	4.45874	0.892945	8	4.04373	390	42.8172	6.56592	1.14632	0.87771	0.765677	1.30603	0.00129592
XP_015621967.1	LOC4326797	4326797	PREDICTED: GTP-binding protein SAR1A [Oryza sativa Japonica Group]	76.466	49.74	3	5	9	18	0.767398	4	33.6956	0.780397	4	38.1116	0.749611	4	42.4887	0.806911	4	31.5469	1.82328	4	87.8373	0.791463	4	30.489	193	21.9704	7.53271	0.765802	1.14055	1.48935	0.671432	0.334119
XP_015625393.1	LOC4330248	4330248	PREDICTED: aquaporin PIP1-1 [Oryza sativa Japonica Group]	76.4295	24.22	1	4	7	17	0.904292	6	7.03296	1.04483	6	4.28479	1.06189	6	2.49282	0.954609	6	7.14804	1.04019	6	1.3969	1.02477	6	4.29987	289	30.74	8.82178	1.00367	1.00652	1.00284	0.997169	0.962162
XP_015622485.1	LOC4325739	4325739	PREDICTED: uridine 5'-monophosphate synthase [Oryza sativa Japonica Group]	76.4252	27.67	1	10	12	21	0.936535	11	13.8001	0.986417	11	15.432	0.985243	11	13.8006	0.937531	11	8.42746	0.980241	11	12.0698	0.950661	11	7.98172	477	50.7719	7.21045	0.969398	0.956144	0.986327	1.01386	0.557316
XP_015651377.1	LOC4347003	4347003	PREDICTED: HMG-Y-related protein A [Oryza sativa Japonica Group]	76.4231	35.68	1	6	6	17	1.07884	9	5.9261	0.975782	9	3.94988	1.18369	9	6.23564	0.914394	9	3.86995	1.01998	9	5.17398	0.874813	9	11.325	213	21.7394	9.94971	1.07944	0.936397	0.867487	1.15276	0.125473
XP_015619810.1	LOC4352052	4352052	PREDICTED: phosphatidylinositol 3,4,5-trisphosphate 3-phosphatase and protein-tyrosine-phosphatase PTEN2A [Oryza sativa Japonica Group]	76.3947	25.99	1	14	14	18	0.969415	12	5.15923	0.985821	12	5.96631	1.07055	12	2.87158	1.00088	12	3.4832	1.01894	12	5.43107	0.993764	12	3.68022	658	71.8803	6.39209	1.00859	1.00453	0.995968	1.00405	0.905644
XP_015622784.1	LOC4331138	4331138	PREDICTED: CLIP-associated protein isoform X2 [Oryza sativa Japonica Group]	76.3638	15.11	4	17	17	21	0.957605	19	5.08235	1.02998	19	7.65659	0.927797	19	4.92422	1.01873	19	7.23843	1.07198	19	8.77163	0.993381	19	7.00361	1277	141.966	6.55127	0.971793	1.02803	1.05787	0.945296	0.214638
XP_015647652.1	LOC4342241	4342241	PREDICTED: eukaryotic translation initiation factor 5A-4 [Oryza sativa Japonica Group]	76.3533	30.25	1	3	5	17	1.03039	4	2.29454	1.01478	4	7.28792	1.17068	4	5.89231	0.975979	4	4.17848	0.884904	4	1.16586	0.935572	4	2.60778	162	17.7547	5.75732	1.07195	0.932152	0.869586	1.14997	0.0674657
XP_015629747.1	LOC4331515	4331515	PREDICTED: 4-coumarate--CoA ligase-like 4 [Oryza sativa Japonica Group]	76.2066	24.09	1	11	11	17	0.876328	15	11.0687	0.89634	15	7.90985	0.95898	15	6.60005	1.07712	15	7.70274	1.03833	15	8.3526	1.07156	15	2.95632	552	59.8277	8.88037	0.91055	1.06234	1.1667	0.857118	0.00538808
XP_015637358.1	LOC4337588	4337588	PREDICTED: uncharacterized protein At5g02240 [Oryza sativa Japonica Group]	76.2061	33.45	1	7	8	18	1.10646	8	1.13411	1.10411	8	3.32768	1.0884	8	5.83468	0.944112	8	5.13154	0.860429	8	2.40927	0.92193	8	4.929	293	31.2555	9.05615	1.09966	0.908824	0.82646	1.20998	0.00174664
XP_015640172.1	LOC4338912	4338912	PREDICTED: fructose-1,6-bisphosphatase, cytosolic [Oryza sativa Japonica Group]	76.1977	25.81	1	3	9	20	0.958806	3	10.8117	0.969355	3	0.0711511	0.735496	3	7.00404	1.07603	3	2.2428	1.18009	3	3.93214	1.06298	3	7.9525	341	37.0698	5.87158	0.887885	1.10637	1.24607	0.802522	0.0615227
XP_015640953.1	LOC4341833	4341833	PREDICTED: probable alpha-glucosidase Os06g0675700 [Oryza sativa Japonica Group]	76.1954	18.17	1	3	11	19	1.09619	1		0.883123	1		1.2263	1		0.985148	1		0.912682	1		0.936369	1		886	96.5182	7.43018	1.06854	0.944733	0.884138	1.13105	0.292728
XP_015625191.1	LOC4330581	4330581	PREDICTED: uncharacterized protein LOC4330581 [Oryza sativa Japonica Group]	76.1929	27.08	1	10	10	18	0.983762	14	3.90999	0.956323	14	8.64593	0.968775	14	3.40443	1.03433	14	5.4195	0.97578	14	7.69417	1.0348	14	5.4998	432	46.616	6.48096	0.96962	1.01497	1.04677	0.955319	0.0985085
XP_015649763.1	LOC4345935	4345935	PREDICTED: tricin synthase 2 [Oryza sativa Japonica Group]	76.1158	36.64	1	8	9	19	1.05755	10	3.10496	0.974807	10	3.91555	1.03251	10	3.76859	1.02639	10	1.05474	0.928271	10	5.60709	0.99552	10	3.19591	292	32.0122	5.70654	1.02162	0.983394	0.96258	1.03888	0.370607
XP_015627069.1	LOC4330120	4330120	PREDICTED: DEAD-box ATP-dependent RNA helicase 8 [Oryza sativa Japonica Group]	76.1101	26.18	1	3	10	19	1.2047	1		1.29428	1		1.02066	1		0.866641	1		0.796454	1		0.865562	1		508	58.13	8.5874	1.17321	0.842886	0.718441	1.3919	0.016946
XP_015641387.1	LOC4341487	4341487	PREDICTED: 26S protease regulatory subunit S10B homolog B [Oryza sativa Japonica Group]	75.7541	33.17	1	2	11	21	0.0602216	2	562372	0.0599086	2	584971	0.0621526	2	551223	0.0579703	2	876086	1.69272	2	91.6581	1.72344	2	99.0933	401	44.5534	8.32373	0.0607609	1.15804	19.059	0.0524687	0.116826
XP_015620984.1	LOC4326190	4326190	PREDICTED: DEAD-box ATP-dependent RNA helicase 40 isoform X4 [Oryza sativa Japonica Group]	75.7262	20.63	7	8	11	23	1.00522	14	7.65395	1.02938	14	6.50578	1.05023	14	7.40809	0.972405	14	4.32207	0.989188	14	6.04714	0.992474	14	7.54716	640	70.8703	10.1694	1.02828	0.984689	0.957612	1.04426	0.0390082
XP_015619474.1	LOC4326795	4326795	PREDICTED: cytochrome c1-2, heme protein, mitochondrial [Oryza sativa Japonica Group]	75.726	34.87	2	6	6	16	1.03748	5	0.93097	1.01613	5	1.36224	1.07423	5	0.240753	0.930197	5	12.9245	0.986074	5	6.27884	0.9679	5	8.30934	304	33.2476	6.45557	1.04261	0.96139	0.922096	1.08449	0.0263781
XP_015612347.1	LOC9271425	9271425	PREDICTED: probable acyl-activating enzyme 17, peroxisomal isoform X1 [Oryza sativa Japonica Group]	75.7081	20.93	2	13	13	19	0.985646	17	11.2621	0.967765	17	11.807	1.02479	17	10.9761	1.02654	17	6.94354	1.05487	17	14.4393	1.0383	17	6.45135	731	78.7049	5.88428	0.992735	1.0399	1.04751	0.954642	0.0655502
XP_015615205.1	LOC107275307	107275307	PREDICTED: non-specific lipid-transfer protein 1-like [Oryza sativa Japonica Group]	75.6999	31.36	2	3	3	19	0.883791	16	4.64524	0.811495	16	6.30086	0.981473	16	5.76067	1.11691	16	3.97707	1.16687	16	4.48746	1.04852	16	7.29979	118	11.5199	8.92432	0.892253	1.11077	1.2449	0.803278	0.0219501
XP_015626275.1	LOC4328493	4328493	PREDICTED: protein CYPRO4 [Oryza sativa Japonica Group]	75.6922	24.19	1	11	11	18	0.976088	10	5.61162	1.05105	10	5.86071	1.02949	10	5.79699	0.979017	10	5.14446	1.00745	10	4.08632	0.992488	10	3.76113	649	70.3819	6.53662	1.01888	0.992986	0.974589	1.02607	0.336847
XP_015636170.1	LOC4336169	4336169	PREDICTED: isocitrate dehydrogenase [NAD] regulatory subunit 1, mitochondrial [Oryza sativa Japonica Group]	75.6759	22.25	1	3	7	21	0.96897	8	7.73487	0.958561	8	4.88792	0.919776	8	5.6173	1.09192	8	7.60211	1.00802	8	7.23447	1.03983	8	8.49358	373	40.1156	7.75244	0.949102	1.04659	1.10272	0.90685	0.0272736
XP_015625793.1	LOC4327973	4327973	PREDICTED: FAM10 family protein At4g22670 isoform X2 [Oryza sativa Japonica Group]	75.6235	25.25	2	12	12	20	1.04009	18	4.97885	0.898897	18	9.57076	1.19422	18	10.08	0.935625	18	9.40192	1.03588	18	6.29616	0.914157	18	8.00105	408	44.1233	5.12256	1.0444	0.961889	0.920994	1.08578	0.425827
XP_015622023.1	LOC4327738	4327738	PREDICTED: stearoyl-[acyl-carrier-protein] 9-desaturase 2, chloroplastic [Oryza sativa Japonica Group]	75.5349	37.25	3	11	11	19	1.09611	16	10.5429	1.11899	16	10.0363	0.952062	16	7.24275	0.910482	16	8.82556	0.997981	16	7.13979	0.939453	16	7.86159	400	45.292	7.06396	1.05572	0.949305	0.899202	1.1121	0.141701
XP_015639194.1	LOC9266232	9266232	PREDICTED: E3 UFM1-protein ligase 1 homolog isoform X2 [Oryza sativa Japonica Group]	75.4456	21.36	2	15	15	19	1.02302	12	3.60938	1.00357	12	2.00668	1.03342	12	3.33245	1.00436	12	4.17815	0.973563	12	3.76227	1.01595	12	1.81767	810	89.0762	5.90967	1.02	0.997955	0.978385	1.02209	0.224934
XP_015614082.1	LOC4349192	4349192	PREDICTED: probable glutathione S-transferase GSTU6 [Oryza sativa Japonica Group]	75.4084	36.63	1	7	8	18	0.992245	8	5.41448	0.99009	8	2.58973	0.980297	8	10.2793	0.987316	8	5.26528	1.03864	8	2.8119	1.05099	8	8.29053	243	26.4747	5.94775	0.987544	1.02565	1.03859	0.962847	0.127164
XP_015649785.1	LOC4344899	4344899	PREDICTED: photosystem II 10 kDa polypeptide, chloroplastic isoform X1 [Oryza sativa Japonica Group]	75.3967	23.08	2	3	3	19	1.2887	11	5.78332	1.13265	11	2.05747	1.0175	11	3.36665	0.799625	11	6.10722	0.863588	11	3.08328	0.931479	11	2.93627	130	13.2178	9.23193	1.14628	0.864897	0.754523	1.32534	0.032204
XP_015621761.1	LOC4327020	4327020	PREDICTED: malonate--CoA ligase isoform X6 [Oryza sativa Japonica Group]	75.351	21.59	6	9	9	17	0.989048	10	3.04265	0.950789	10	5.26581	0.983892	10	3.46448	1.00524	10	6.03431	1.00912	10	10.6511	1.00447	10	7.18292	565	61.7466	6.22705	0.974576	1.00627	1.03252	0.9685	0.0584509
XP_015627040.1	LOC4330469	4330469	PREDICTED: monodehydroascorbate reductase 4, peroxisomal [Oryza sativa Japonica Group]	75.3182	24.79	1	10	10	19	1.1143	15	3.90291	1.03363	15	3.05805	1.01812	15	4.61281	0.935398	15	5.42262	0.957699	15	10.1983	0.969098	15	4.056	476	51.8308	8.71924	1.05535	0.954065	0.90403	1.10616	0.03215
XP_015649964.1	LOC9271323	9271323	PREDICTED: probable LRR receptor-like serine/threonine-protein kinase At1g56130 isoform X2 [Oryza sativa Japonica Group]	75.2397	12.32	4	6	11	20	0.978956	7	12.02	0.965162	7	1.87437	0.976986	7	1.24002	1.0552	7	10.7445	0.936606	7	3.77715	1.11851	7	3.72008	1015	111.432	6.96143	0.973701	1.03677	1.06477	0.939166	0.303677
XP_015633101.1	LOC4331854	4331854	PREDICTED: phytoene dehydrogenase, chloroplastic/chromoplastic isoform X2 [Oryza sativa Japonica Group]	75.2331	23.88	2	12	12	19	1.09284	11	11.0884	1.09781	11	9.02984	1.01741	11	6.21302	0.924559	11	6.04583	0.914941	11	3.65121	0.972593	11	4.76891	578	64.7283	7.85498	1.06935	0.937364	0.876572	1.14081	0.0138604
XP_015643081.1	LOC4340828	4340828	PREDICTED: proteasome activator subunit 4 isoform X2 [Oryza sativa Japonica Group]	75.0547	10.84	2	15	15	19	0.999662	16	8.7284	0.968092	16	11.5995	1.02188	16	7.69196	1.01177	16	5.24816	0.975901	16	8.80767	1.01453	16	5.94372	1771	198.272	6.82959	0.996544	1.00073	1.0042	0.995815	0.844047
XP_015646677.1	LOC4327120	4327120	PREDICTED: uncharacterized protein At2g34160 isoform X2 [Oryza sativa Japonica Group]	75.0308	51.91	2	4	6	17	0.957806	6	7.58471	1.07613	6	6.60138	0.949088	6	8.7184	1.01032	6	4.15832	0.947175	6	3.01435	0.942237	6	5.31608	131	14.0831	4.85596	0.994342	0.966578	0.972078	1.02872	0.58235
XP_015632314.1	LOC4333598	4333598	PREDICTED: general negative regulator of transcription subunit 3 isoform X2 [Oryza sativa Japonica Group]	74.9646	24.77	2	15	15	18	1.00989	10	5.2979	1.05024	10	4.37421	1.02052	10	9.25303	0.976446	10	8.84017	0.97989	10	3.30272	0.965542	10	9.35997	856	93.9342	5.5415	1.02689	0.97396	0.94846	1.05434	0.0145312
XP_015632028.1	LOC4334459	4334459	PREDICTED: vacuolar protein sorting-associated protein 35B [Oryza sativa Japonica Group]	74.9631	19.8	1	12	12	17	0.9585	10	6.47817	0.9811	10	5.17047	0.932846	10	3.55405	1.04819	10	3.42402	0.978272	10	5.57962	1.09216	10	4.92389	793	89.7671	5.40186	0.957482	1.03954	1.0857	0.921064	0.0846633
XP_015629291.1	LOC4333054	4333054	PREDICTED: horcolin [Oryza sativa Japonica Group]	74.9589	58.52	1	9	9	18	1.07465	13	7.02913	0.988524	13	3.138	1.10368	13	3.02062	0.882006	13	8.56639	0.955686	13	4.21838	1.05147	13	8.10959	176	18.2602	5.85889	1.05562	0.963055	0.912316	1.09611	0.197894
XP_015635492.1	LOC4337282	4337282	PREDICTED: probable UDP-arabinopyranose mutase 2 [Oryza sativa Japonica Group]	74.9326	31.7	1	10	10	20	0.900008	14	5.22674	0.964317	14	9.27636	1.02694	14	6.00683	1.03351	14	6.40928	1.06699	14	1.75872	1.00413	14	4.62093	347	38.8816	6.44287	0.963756	1.03488	1.0738	0.931276	0.157025
XP_015639381.1	LOC4337825	4337825	PREDICTED: probable chromatin-remodeling complex ATPase chain [Oryza sativa Japonica Group]	74.8958	15.98	1	8	18	21	1.05351	8	6.92909	1.03925	8	3.77731	0.990991	8	2.20569	0.976703	8	4.22572	1.00517	8	0.64204	0.994669	8	4.08262	1158	133.439	4.93213	1.02792	0.992182	0.965234	1.03602	0.158776
XP_015637000.1	LOC4336554	4336554	PREDICTED: glutamate dehydrogenase 2 [Oryza sativa Japonica Group]	74.7474	32.85	2	9	10	17	1.04182	8	8.50679	0.947458	8	7.03711	1.09345	8	8.45262	0.991531	8	5.84705	0.947193	8	3.06436	0.987703	8	1.89126	411	44.5226	6.68311	1.02758	0.975476	0.949298	1.05341	0.311696
XP_015612281.1	LOC4346775	4346775	PREDICTED: cysteine desulfurase, mitochondrial [Oryza sativa Japonica Group]	74.6351	21.83	1	8	8	18	1.03954	17	4.89057	1.03716	17	11.6095	0.987783	17	8.23151	1.02126	17	6.68216	0.93212	17	2.71481	1.00679	17	9.4156	458	49.9937	7.29834	1.02149	0.986723	0.96596	1.03524	0.34313
XP_015627401.1	LOC4329037	4329037	PREDICTED: GTP-binding protein TypA/BipA homolog [Oryza sativa Japonica Group]	74.6064	21.23	1	11	11	18	1.11028	14	6.50785	1.10731	14	6.29516	0.928554	14	7.01905	0.938855	14	8.16969	0.948186	14	7.482	0.964046	14	5.09617	669	73.465	7.38623	1.04872	0.950362	0.906216	1.10349	0.179546
XP_015630803.1	LOC4334871	4334871	PREDICTED: uncharacterized protein LOC4334871 [Oryza sativa Japonica Group]	74.5959	14.57	1	18	18	21	0.875081	17	8.62006	0.931082	17	3.38206	0.963108	17	5.33478	1.09308	17	5.92282	1.13084	17	6.24432	1.05216	17	4.74285	1256	139.329	6.78564	0.92309	1.09203	1.18301	0.8453	0.00791608
XP_015624653.1	LOC4328860	4328860	PREDICTED: probable splicing factor 3A subunit 1 [Oryza sativa Japonica Group]	74.5448	21.59	1	12	12	17	0.936106	12	17.5734	1.03724	12	11.6508	1.02648	12	10.743	1.02372	12	12.8373	1.01277	12	8.79884	0.960875	12	8.25364	792	86.9072	5.18604	0.999941	0.999121	0.99918	1.00082	0.983593
XP_015630777.1	LOC4332426	4332426	PREDICTED: THO complex subunit 4A [Oryza sativa Japonica Group]	74.5189	42.49	1	9	9	16	0.967601	9	7.68957	0.991453	9	5.44444	1.02791	9	1.77178	1.00676	9	2.58985	1.04163	9	3.31144	1.00622	9	5.30839	273	27.685	10.0522	0.995656	1.0182	1.02264	0.977858	0.345298
XP_015642233.1	LOC4340435	4340435	PREDICTED: uncharacterized protein LOC4340435 [Oryza sativa Japonica Group]	74.4621	15.67	1	14	14	18	1.003	12	4.59692	0.983642	12	5.03136	0.989311	12	4.42689	0.999911	12	6.94566	1.0336	12	4.28331	0.993741	12	3.27311	1072	115.126	7.47412	0.991984	1.00908	1.01724	0.983055	0.278677
XP_015618320.1	LOC4352399	4352399	PREDICTED: peroxidase 24 [Oryza sativa Japonica Group]	74.3654	41.21	4	9	10	16	1.01585	8	2.20922	0.893859	8	8.48152	1.0209	8	5.90283	1.05646	8	9.55234	1.02357	8	6.08936	1.01323	8	5.72863	347	35.9085	8.11865	0.97687	1.03108	1.0555	0.947421	0.280925
XP_015620410.1	LOC4351381	4351381	PREDICTED: bifunctional aspartokinase/homoserine dehydrogenase 1 isoform X2 [Oryza sativa Japonica Group]	74.3253	34.64	2	3	11	19	1.0171	2	2.47347	1.08842	2	0.075643	1.12749	2	8.0229	0.857617	2	2.75585	0.993037	2	1.16743	0.959923	2	9.03831	384	40.8191	6.43018	1.07767	0.936859	0.869338	1.1503	0.0537027
XP_015630476.1	LOC4332431	4332431	PREDICTED: ATP synthase subunit b', chloroplastic [Oryza sativa Japonica Group]	74.3133	35.55	1	8	8	17	1.08317	10	8.31558	0.870231	10	10.6748	1.2922	10	10.6991	0.889446	10	6.50745	0.878898	10	6.00357	0.968384	10	8.48208	211	22.7152	5.84619	1.08187	0.912243	0.84321	1.18594	0.24644
XP_015644392.1	LOC4340137	4340137	PREDICTED: nucleosome assembly protein 1;1 isoform X2 [Oryza sativa Japonica Group]	74.2105	23.54	3	7	7	18	0.952592	14	12.3532	0.957735	14	10.1809	0.980061	14	9.17097	0.967152	14	8.72052	0.972984	14	17.6076	1.04521	14	12.7544	378	42.6116	4.4751	0.963463	0.995116	1.03285	0.968192	0.298005
XP_015633401.1	LOC4336353	4336353	PREDICTED: isocitrate dehydrogenase [NADP] [Oryza sativa Japonica Group]	74.2078	25.1	1	7	11	19	1.13577	7	6.6462	1.10026	7	2.11845	0.744048	7	11.1295	0.912736	7	7.80552	1.14104	7	8.73061	1.05669	7	3.05556	478	53.5236	8.39697	0.993361	1.03682	1.04375	0.95808	0.774397
XP_015617341.1	LOC4349605	4349605	PREDICTED: non-specific lipid-transfer protein 1 [Oryza sativa Japonica Group]	74.0902	35.59	2	3	3	19	0.957885	15	10.0159	0.925249	15	6.03198	1.00942	15	7.34677	1.01654	15	10.0034	1.0838	15	6.73654	0.952891	15	4.08027	118	11.4329	9.0708	0.964186	1.01775	1.05555	0.947374	0.300167
XP_015639815.1	LOC4339638	4339638	PREDICTED: uncharacterized protein LOC4339638 [Oryza sativa Japonica Group]	74.0773	20.31	1	10	11	17	1.02491	8	4.72467	1.0311	8	4.41574	1.06272	8	4.50965	1.01131	8	5.10504	1.04307	8	6.8563	0.944732	8	4.03493	852	90.0752	5.45264	1.03958	0.999703	0.961643	1.03989	0.271017
XP_015630442.1	LOC4334802	4334802	PREDICTED: 26S proteasome non-ATPase regulatory subunit 12 homolog A isoform X2 [Oryza sativa Japonica Group]	74.0367	27.77	2	12	13	22	0.955039	18	5.33129	0.973158	18	4.2348	1.0486	18	3.8087	1.01728	18	3.53213	1.0021	18	3.38828	1.0269	18	2.73794	443	50.6167	7.63525	0.992267	1.01543	1.02334	0.977191	0.476914
XP_015640940.1	LOC4341570	4341570	PREDICTED: peroxiredoxin-2E-1, chloroplastic [Oryza sativa Japonica Group]	73.9272	43.1	1	5	6	15	0.983626	2	5.50724	0.95858	2	4.83924	1.09521	2	4.73101	0.988249	2	8.01718	1.03694	2	3.32304	0.96665	2	2.66367	232	23.6736	8.79248	1.01247	0.99728	0.984993	1.01524	0.76201
XP_015623500.1	LOC4328925	4328925	PREDICTED: rhodanese-like domain-containing protein 4, chloroplastic [Oryza sativa Japonica Group]	73.9058	20.5	1	8	8	18	1.19879	9	7.09452	1.19478	9	7.43153	1.0709	9	5.7528	0.772256	9	7.74061	0.88124	9	6.13752	0.922678	9	12.6766	478	48.3734	5.14795	1.15483	0.858725	0.743597	1.34481	0.00852601
XP_015614147.1	LOC4349403	4349403	PREDICTED: nucleoside diphosphate kinase 1 [Oryza sativa Japonica Group]	73.8405	41.72	1	5	6	19	1.01297	15	7.06702	1.03118	15	5.1624	1.10138	15	10.2524	1.00687	15	8.06279	0.928779	15	4.96889	1.02172	15	5.4782	151	16.7688	7.50342	1.04851	0.985788	0.940181	1.06363	0.187187
XP_015642768.1	Os06g0113950	9267527	PREDICTED: uncharacterized protein LOC9267527 isoform X1 [Oryza sativa Japonica Group]	73.7902	9.74	2	5	5	22	0.933415	19	3.97152	0.973101	19	4.95624	0.928047	19	8.1002	0.993284	19	4.20658	1.10544	19	5.31634	1.0423	19	4.97087	585	62.7468	9.23193	0.944854	1.04701	1.10812	0.902432	0.0448828
XP_015620889.1	LOC4327802	4327802	PREDICTED: pre-mRNA-processing protein 40A isoform X2 [Oryza sativa Japonica Group]	73.7815	14.17	2	12	12	21	1.01666	16	7.04311	1.03127	16	6.89692	0.978962	16	7.41994	0.987776	16	8.3589	0.995557	16	2.58457	0.986769	16	5.88329	988	112.879	6.49365	1.00896	0.990034	0.981239	1.01912	0.297769
XP_015640192.1	LOC4339248	4339248	PREDICTED: sulfite reductase [ferredoxin], chloroplastic [Oryza sativa Japonica Group]	73.6514	22.46	1	12	12	18	1.09427	13	5.55045	1.03722	13	7.40484	0.836851	13	5.9119	0.956744	13	2.54632	1.02375	13	6.0068	1.02014	13	5.62789	641	70.5292	8.48486	0.989447	1.00021	1.01088	0.989236	0.900716
XP_015622065.1	LOC4327831	4327831	PREDICTED: phospholipase A1-II 5 [Oryza sativa Japonica Group]	73.6339	23.44	1	8	8	15	0.992309	7	13.5601	1.0457	7	12.807	0.898201	7	4.55953	1.1175	7	12.2631	1.01723	7	4.54517	1.09925	7	4.49062	465	50.4215	6.97607	0.978736	1.07799	1.10141	0.907927	0.134447
XP_015622168.1	LOC4326505	4326505	PREDICTED: nascent polypeptide-associated complex subunit alpha-like protein 1 [Oryza sativa Japonica Group]	73.6142	36.14	1	3	6	17	1.01292	6	2.09779	0.947952	6	6.45197	1.0438	6	6.29402	1.02794	6	1.27922	1.03575	6	3.89756	0.939056	6	2.37953	202	22.0789	4.55127	1.00156	1.00091	0.999359	1.00064	0.98852
XP_015646853.1	LOC4344159	4344159	PREDICTED: thioredoxin reductase NTRC [Oryza sativa Japonica Group]	73.5813	27.38	1	12	12	17	1.16521	10	12.0697	1.08886	10	8.97472	1.04581	10	5.6104	0.917099	10	9.01465	0.952815	10	12.8722	0.916675	10	7.36455	515	56.1156	6.49365	1.09996	0.928863	0.844451	1.1842	0.0097659
XP_015627400.1	LOC9267778	9267778	PREDICTED: nicotianamine aminotransferase A [Oryza sativa Japonica Group]	73.5488	19.43	1	8	8	20	0.913984	15	7.80102	0.945519	15	4.73106	1.62516	15	17.3434	0.872799	15	3.77602	0.758024	15	8.32274	0.933429	15	2.07541	494	53.7874	7.72314	1.16156	0.854751	0.735868	1.35894	0.266206
XP_015630607.1	LOC4333936	4333936	PREDICTED: uncharacterized protein LOC4333936 [Oryza sativa Japonica Group]	73.4734	27.26	1	11	11	16	0.965905	8	5.11837	0.941176	8	5.5719	0.867997	8	2.49421	0.978356	8	2.00994	1.13348	8	3.92457	1.09276	8	2.08569	576	62.3699	7.1665	0.925026	1.0682	1.15478	0.865969	0.0597171
XP_015625688.1	LOC4330474	4330474	PREDICTED: carbamoyl-phosphate synthase small chain, chloroplastic isoform X3 [Oryza sativa Japonica Group]	73.3983	33.18	4	12	12	20	1.05989	17	6.64495	1.05462	17	4.40626	1.05449	17	5.08416	0.928403	17	6.41494	0.931685	17	4.771	0.997565	17	6.39448	449	48.6784	6.7417	1.05633	0.952551	0.901754	1.10895	0.0100866
XP_015627830.1	LOC4332513	4332513	PREDICTED: ran-binding protein 1 homolog a [Oryza sativa Japonica Group]	73.3568	40.67	1	5	7	19	0.041812	13	11154.4	0.831044	13	24.2875	0.894154	13	36.333	1.31183	13	34.8099	1.23995	13	38.7187	1.28687	13	38.2109	209	23.4145	4.79248	0.589003	1.27955	2.1724	0.46032	0.0659876
XP_015643028.1	LOC4339847	4339847	PREDICTED: glycine--tRNA ligase, chloroplastic/mitochondrial 2 isoform X1 [Oryza sativa Japonica Group]	73.3178	15.64	3	14	14	18	1.18397	15	10.2622	1.13679	15	7.23602	1.05403	15	6.66805	0.849857	15	8.65894	0.863711	15	11.2077	0.922364	15	7.80621	1068	119.09	5.97314	1.12493	0.878644	0.781067	1.2803	0.00500068
XP_015639248.1	LOC4339583	4339583	PREDICTED: branched-chain-amino-acid aminotransferase 5, chloroplastic isoform X3 [Oryza sativa Japonica Group]	73.2615	38.44	3	9	10	19	1.05501	13	9.21948	1.06176	13	3.8729	1.01796	13	7.29806	0.97783	13	7.3371	0.958566	13	4.61065	0.96285	13	4.97904	320	34.6259	6.59521	1.04491	0.966415	0.924881	1.08122	0.00609531
XP_015643335.1	LOC4340636	4340636	PREDICTED: alpha-mannosidase 2 [Oryza sativa Japonica Group]	73.2516	14.78	1	14	14	18	0.996055	14	14.7748	0.992551	14	5.14488	1.03825	14	6.10765	0.998139	14	12.4058	1.01388	14	7.64119	1.00475	14	9.35851	1184	134.278	7.2251	1.00895	1.00559	0.996667	1.00334	0.837601
XP_015614354.1	LOC4349046	4349046	PREDICTED: membrane steroid-binding protein 2 [Oryza sativa Japonica Group]	73.2342	36.21	1	6	7	16	1.01842	7	4.07277	0.976286	7	5.71575	1.09879	7	5.68546	0.982406	7	9.3548	1.05725	7	3.41085	0.932581	7	5.27544	232	24.6193	4.58936	1.03117	0.990746	0.960802	1.0408	0.472614
XP_015615022.1	LOC4348601	4348601	PREDICTED: serine/threonine-protein phosphatase PP2A-4 catalytic subunit [Oryza sativa Japonica Group]	73.2245	27.39	1	3	7	18	1.01729	2	8.82306	1.00448	2	1.16293	0.999697	2	4.38477	0.999804	2	2.18907	1.02489	2	3.62507	0.976935	2	4.27607	314	35.6023	5.18604	1.00716	1.00054	0.993433	1.00661	0.678315
NP_039423.1	rpl16	3131423	ribosomal protein L16 (plastid) [Oryza sativa Japonica Group]	73.0672	41.91	1	4	4	20	1.223	12	6.44935	1.15221	12	7.34795	1.14714	12	6.69682	0.850215	12	12.8399	0.844272	12	6.89653	0.86021	12	5.22744	136	15.6044	11.5317	1.17412	0.851566	0.725281	1.37878	0.000205663
XP_015629453.1	ARD2	4331707	PREDICTED: uncharacterized protein LOC4331707 [Oryza sativa Japonica Group]	73.0347	15.68	2	6	9	19	0.990767	7	2.7038	0.94053	7	3.52027	1.19001	7	10.7132	0.968596	7	4.72282	0.877618	7	9.2309	0.987049	7	5.7832	606	69.6453	7.26904	1.04043	0.944421	0.907718	1.10166	0.313517
XP_015625567.1	LOC4329579	4329579	PREDICTED: pyrophosphate-energized membrane proton pump 3 isoform X1 [Oryza sativa Japonica Group]	72.9677	13.39	2	7	8	19	0.904221	7	6.27432	0.992553	7	12.4105	0.986712	7	8.36022	1.00068	7	10.6311	0.998609	7	4.38151	1.0283	7	3.97938	799	84.6561	5.71924	0.961162	1.0092	1.04997	0.952404	0.185579
[truncated: 6,222 more rows]

## Sheet: TotalProteinsOfNipponbare
Accession	Gene_Symbol	Gene_ID	Description	ScoNe	Coverage	Proteins	Unique Peptides	Peptides	PSMs	NCK1	NCK1 Count	NCK1 Variability [%]	NCK2	NCK2 Count	NCK2 Variability [%]	NCK3	NCK3 Count	NCK3 Variability [%]	Ne1	Ne1 Count	Ne1 Variability [%]	Ne2	Ne2 Count	Ne2 Variability [%]	Ne3	Ne3 Count	Ne3 Variability [%]	AAs	MW [kDa]	calc. pI	case.Average	control.Average	case-vs-control.FC	case-vs-control.Pvalue	Ne1-vs-NCK1.FC	Ne2-vs-NCK2.FC	Ne3-vs-NCK3.FC
[truncated: 9,161 more rows]

[truncated: 2 more sheets: 93-11ck-vs-93-11e.DEP, Nipponbare-case-vs-control.DEP]
